# Supplementary material for: Poly[[(μ-3-amino­pyrazine-2-carboxyl­ato-κ3 N 1,O:O′)diaqua­(μ-oxalato-κ4 O 1,O 2:O 1′,O 2′)lanthanum(III)] monohydrate]
Source: Acta Crystallogr Sect E Struct Rep Online. 2011 Aug 27;67(Pt 9):m1301. doi: 10.1107/S1600536811034404 (PMC3200678; doi:10.1107/S1600536811034404)
Supplement: Supplementary file 1 [file e-67-m1301-sup1.cif]

##############################################################################
###                                                                        ###
###           Electronic papers (Acta Crystallographica Section C)         ###
###                                                                        ###
##############################################################################
#                                                                            #
# This paper is published electronically. It meets the data-validation       #
# criteria for publication in Acta Crystallographica Section C.              #
# The submission has been checked by a Section C Co-editor though the text   #
# in _publ_section_comments is the responsibility of the authors.            #
#                                                                            #
# Electronic papers are listed in the printed contents pages of an issue of  #
# Acta Crystallographica Section C within two months of acceptance and are   #
# available by email and via the online contents pages for that issue.       #
#                                                                            #
# Software is freely available for graphical display of the structure(s) in  #
# this CIF.  For information consult the CIF home page http://www.iucr.org/  #
# cif/home.html                                                              #
#                                                                            #
#            Copyright International Union of Crystallography                #
#                                                                            #
##############################################################################
data_global
_audit_creation_method     SHELXL97
_journal_date_recd_electronic     2011-07-01
_journal_date_accepted     2011-08-22
_journal_name_full     'Acta Crystallographica, Section E'
_journal_year     2011
_journal_volume     67
_journal_issue      9
_journal_page_first     em1301
_journal_page_last     em1301
_journal_paper_category     QM
_journal_coeditor_code     QK2018
_publ_contact_author_name     'Dr Seik Weng Ng'
_publ_contact_author_address
;
Department of Chemistry
University of Malaya
50603 Kuala Lumpur
Malaysia
;
_publ_contact_author_email     seikweng@um.edu.my
_publ_contact_author_fax     '03 7967 4193'
_publ_contact_author_phone     '03 7967 6778'
_publ_section_title
;\
Poly[[(\m-3-aminopyrazine-2-carboxylato-\k^3^<i>N</i>^1^,<i>O</i>:<i>O</i>')\
diaqua(\m-oxalato-\k^4^<i>O</i>^1^,<i>O</i>^2^:<i>O</i>^1'^,<i>O</i>^2'^)\
lanthanum(III)] monohydrate]
;
loop_
    _publ_author_name
    _publ_author_address
    'Gao, Shan'
;
Key Laboratory of Functional Inorganic Material Chemistry
Ministry of Education
Heilongjiang University
Harbin 150080
People's Republic of China
;
    'Ng, Seik Weng'
;
Department of Chemistry
University of Malaya
50603 Kuala Lumpur
Malaysia
and Chemistry Department
Faculty of Science
King Abdulaziz University
PO Box 80203 Jeddah
Saudi Arabia
;
_publ_section_abstract
;
The water-coordinated La^III^ atom in the title compound,
[La(C~5~H~4~N~3~O~2~)(C~2~O~4~)(H~2~O)~2~].H~2~O, is
<i>N</i>,<i>O</i>-chelated by a 3-aminopyrazine-2-carboxylate ion; this ion
links adjacent metal atoms to form a chain parallel to [010]. The oxalate ion
serves as a bis-bidentate chelate that links adjacent metal atoms to form a
chain parallel to [001]. The two bridging ions give rise to a layer motif
parallel to [100] in which the La^III^ atom exists in a distorted tricapped
trigonal prismatic geometry.
;
_publ_section_comment
;
The chelating ability of the 3-aminopyrazine-2-carboxylate anion is probably
similar to that of the pyrazine-2-carboxylate anion, and the crystal structures
of a number of lanthanum carboxylates have been reported. Hydrated lanthanum
tris(pyrazine-2-carboxylate) adopts a chain motif (Leciejewicz <i>et al.</i>,
2004). The additional amino substitution in the
3-aminopyrazine-2-carboxylate
should be expected to consolidate the crystal structure of the title lanthanum
derivative through extensive hydrogen bonding. The water-coordinated La^III^
atom in La(H~2~O)~2~(C~2~O~4~)(C~5~H~4~N~3~O~2~).H~2~O (Scheme I, Fig. 1) is
<i>N</i>,<i>O</i>-chelated by an 3-aminopyrazine-2-carboxylate ion; this ion
links adjacent metal atoms to form a chain parallel to [010]. The presence of
an oxalate ion is explained by the decomposition of
3-aminopyrazine-2-carboxylic acid; the oxalate ion serves as a bis-bidentate
chelate that links adjacent metal atoms. The two bridging ions give rise to a
layer motif parallel to [100] in which the La^III^ atom exists in a
nine-coordinate environment. The geometry is best described as a distorted
tricapped trigonal prism. The upper prism triangle is made up of the atoms O1,
O4 and O2<i>w</i>, and the lower prism triangle by the atoms O2, O5 and
O1<i>w</i>.
The layers interact with the lattice water molecules to generate a
three-dimensional hydrogen-bonded network (Table 1).
;
_publ_section_acknowledgements
;
This work was supported by the Key Project of the Natural Science Foundation of
Heilongjiang Province (grant No. ZD200903), the Innovation Team of the
Education Bureau of Heilongjiang Province (grant No. 2010td03), the Key
Project of the Education Bureau of Heilongjiang Province (grant No. 12511z023)
and the University of Malaya.
;
_publ_section_references
;
Barbour, L. J. (2001). <i>J. Supramol. Chem.</i> <b>1</b>, 189--191.
Higashi, T. (1995). <i>ABSCOR</i>. Rigaku Corporation, Tokyo, Japan.
Leciejewicz, J., Ptasiewicz-Bak, H., Premkumar, T. & Govindarajan, S.
(2004). <i>J. Coord. Chem.</i> <b>57</b>, 97--103.
Li, B., Gu, W., Zhang, L.-Z., Qu, J., Ma, Z.-P., Liu, X. & Liao, D.-Z.
(2006). <i>Inorg. Chem.</i> <b>45</b>, 10425--10427.
Rigaku  (1998). <i>RAPID-AUTO</i>. Rigaku Corporation, Tokyo, Japan.
Rigaku/MSC  (2002). <i>CrystalClear</i>. Rigaku/MSC Inc., The
Woodlands, Texas, USA.
Sheldrick, G. M. (2008). <i>Acta Cryst.</i> A<b>64</b>, 112--122.
Westrip, S. P. (2010). <i>J. Appl. Cryst.</i> <b>43</b>, 920--925.
;
_publ_section_related_literature
;
For a related structure, see: Leciejewicz <i>et al.</i> (2004). For
pyrazinecarboxylic acid decomposition with subsequent oxalate formation, which
has been documented in other lanthanum systems; see: Li <i>et al.</i>
(2006).
;
_publ_section_exptl_prep
;
Lanthanum nitrate hexahydrate (0.5 mmol) and 3-aminopyrazine-2-carboxylic acid
(2 mmol) were dissolved in water (15 ml). The solution was sealed in a 25 ml
Teflon-lined stainless steel bomb and held at 443 K for 3 d. The bomb was
gradually cooled to room temperature, and colorless prismatic crystals were
obtained.
;
_publ_section_exptl_refinement
;
Carbon- and nitrogen-bound H atoms were placed in calculated positions (C---H
0.93 \%A, N---H 0.88 \%A) and were included in the refinement in the riding
model approximation, with <i>U</i>~iso~(H) set to 1.2<i>U</i>~eq~(C,N).
The water H atoms were located in a difference Fourier map, and were refined
with distance restraints of O---H 0.84(1) \%A and H...H 1.37(1) \%A;
their temperature factors were tied by a factor of 1.5 times.
The final difference Fourier map had the largest peaks and holes in the
vicinity of La1.
;
data_I
_audit_creation_method     SHELXL97
_chemical_name_systematic
;
Poly[[(\m-3-aminopyrazine-2-carboxylato-
\k^3^<i>N</i>^1^,<i>O</i>:<i>O</i>')diaqua(\m-oxalato-
\k^4^<i>O</i>^1^,<i>O</i>^2^:<i>O</i>^1'^,<i>O</i>^2'^)lanthanum(III)]
monohydrate]
;
_chemical_name_common     ?
_chemical_formula_moiety     'C7 H8 La N3 O8, H2 O'
_chemical_formula_sum     'C7 H10 La N3 O9'
_chemical_formula_iupac     '[La (C5 H4 N3 O2) (C2 O4) (H2 O)2] , H2 O'
_chemical_formula_weight     419.09
_chemical_melting_point     ?
_symmetry_cell_setting     monoclinic
_symmetry_space_group_name_H-M     'C 2/c'
_symmetry_space_group_name_Hall     '-C 2yc'
loop_
    _symmetry_equiv_pos_as_xyz
    'x, y, z'
    '-x, y, -z+1/2'
    'x+1/2, y+1/2, z'
    '-x+1/2, y+1/2, -z+1/2'
    '-x, -y, -z'
    'x, -y, z-1/2'
    '-x+1/2, -y+1/2, -z'
    'x+1/2, -y+1/2, z-1/2'
_cell_length_a     18.2193(5)
_cell_length_b     10.5507(3)
_cell_length_c     13.1307(5)
_cell_angle_alpha     90.00
_cell_angle_beta     105.2920(10)
_cell_angle_gamma     90.00
_cell_volume     2434.70(13)
_cell_formula_units_Z     8
_cell_measurement_reflns_used     8439
_cell_measurement_theta_min     3.22
_cell_measurement_theta_max     27.41
_cell_measurement_temperature     293(2)
_exptl_crystal_description     prism
_exptl_crystal_colour     colourless
_exptl_crystal_size_max     0.14
_exptl_crystal_size_mid     0.12
_exptl_crystal_size_min     0.08
_exptl_crystal_density_diffrn     2.287
_exptl_crystal_density_meas     ?
_exptl_crystal_density_method     'not measured'
_exptl_crystal_F_000     1616
_exptl_absorpt_coefficient_mu     3.561
_exptl_absorpt_correction_type     multi-scan
_exptl_absorpt_process_details     '(ABSCOR; Higashi, 1995)'
_exptl_absorpt_correction_T_min     0.6355
_exptl_absorpt_correction_T_max     0.7637
_diffrn_ambient_temperature     293(2)
_diffrn_radiation_type     MoK\a
_diffrn_radiation_wavelength     0.71073
_diffrn_radiation_source     'fine-focus sealed tube'
_diffrn_radiation_monochromator     graphite
_diffrn_measurement_device_type     'Rigaku RAXIS-RAPID IP'
_diffrn_measurement_method     \w
_diffrn_detector_area_resol_mean     ?
_diffrn_reflns_number     11571
_diffrn_reflns_av_R_equivalents     0.0375
_diffrn_reflns_av_sigmaI/netI     0.0317
_diffrn_reflns_theta_min     3.22
_diffrn_reflns_theta_max     27.41
_diffrn_reflns_theta_full     27.41
_diffrn_measured_fraction_theta_max     0.999
_diffrn_measured_fraction_theta_full     0.999
_diffrn_reflns_limit_h_min     -22
_diffrn_reflns_limit_h_max     23
_diffrn_reflns_limit_k_min     -13
_diffrn_reflns_limit_k_max     11
_diffrn_reflns_limit_l_min     -17
_diffrn_reflns_limit_l_max     17
_diffrn_standards_number     0
_diffrn_standards_interval_count     0
_diffrn_standards_interval_time     0
_diffrn_standards_decay_%     0
_reflns_number_total     2780
_reflns_number_gt     2408
_reflns_threshold_expression     I>2\s(I)
_refine_ls_structure_factor_coef     Fsqd
_refine_ls_matrix_type     full
_refine_ls_R_factor_all     0.0309
_refine_ls_R_factor_gt     0.0249
_refine_ls_wR_factor_gt     0.0604
_refine_ls_wR_factor_ref     0.0644
_refine_ls_goodness_of_fit_ref     1.028
_refine_ls_restrained_S_all     1.026
_refine_ls_number_reflns     2780
_refine_ls_number_parameters     213
_refine_ls_number_restraints     11
_refine_ls_hydrogen_treatment     mixed
_refine_ls_weighting_scheme     calc
_refine_ls_weighting_details
       'calc w = 1/[\s^2^(Fo^2^)+(0.0366P)^2^+0.9654P] where P=(Fo^2^+2Fc^2^)/3'
_atom_sites_solution_hydrogens     geom
_atom_sites_solution_primary     direct
_atom_sites_solution_secondary     difmap
_refine_ls_shift/su_max     0.001
_refine_ls_shift/su_mean     0.001
_refine_diff_density_max     1.191
_refine_diff_density_min     -0.901
_refine_ls_extinction_method     none
_refine_ls_extinction_coef     ?
loop_
    _atom_type_symbol
    _atom_type_description
    _atom_type_scat_dispersion_real
    _atom_type_scat_dispersion_imag
    _atom_type_scat_source
    'C' 'C' 0.0033 0.0016
                         'International Tables Vol C Tables 4.2.6.8 and 6.1.1.4'
    'H' 'H' 0.0000 0.0000
                         'International Tables Vol C Tables 4.2.6.8 and 6.1.1.4'
    'N' 'N' 0.0061 0.0033
                         'International Tables Vol C Tables 4.2.6.8 and 6.1.1.4'
    'O' 'O' 0.0106 0.0060
                         'International Tables Vol C Tables 4.2.6.8 and 6.1.1.4'
    'La' 'La' -0.2871 2.4523
                         'International Tables Vol C Tables 4.2.6.8 and 6.1.1.4'
_computing_data_collection     'RAPID-AUTO (Rigaku, 1998)'
_computing_cell_refinement     'RAPID-AUTO (Rigaku, 1998)'
_computing_data_reduction     'CrystalClear (Rigaku/MSC, 2002)'
_computing_structure_solution     'SHELXS97 (Sheldrick, 2008)'
_computing_structure_refinement     'SHELXL97 (Sheldrick, 2008)'
_computing_molecular_graphics     'X-SEED (Barbour, 2001)'
_computing_publication_material     'publCIF (Westrip, 2010)'
loop_
    _atom_site_type_symbol
    _atom_site_label
    _atom_site_fract_x
    _atom_site_fract_y
    _atom_site_fract_z
    _atom_site_U_iso_or_equiv
    _atom_site_adp_type
    _atom_site_calc_flag
    _atom_site_refinement_flags
    _atom_site_occupancy
    _atom_site_symmetry_multiplicity
    _atom_site_disorder_assembly
    _atom_site_disorder_group
    La La1 0.753537(8) 0.505715(13) 0.708865(11) 0.01578(8) Uani d . 1 1 . .
    O O1 0.70771(10) 0.72700(18) 0.73633(16) 0.0229(4) Uani d . 1 1 . .
    O O3 0.82152(11) 0.4381(2) 0.56948(15) 0.0265(5) Uani d . 1 1 . .
    O O4 0.70436(11) 0.60558(18) 0.52529(15) 0.0232(4) Uani d . 1 1 . .
    O O5 0.70189(11) 0.59526(17) 0.35400(15) 0.0215(4) Uani d . 1 1 . .
    O O6 0.81026(11) 0.41769(18) 0.39750(15) 0.0237(4) Uani d . 1 1 . .
    O O1W 0.67446(12) 0.33869(19) 0.59002(18) 0.0301(5) Uani d D 1 1 . .
    H H11 0.6840(18) 0.2609(12) 0.590(3) 0.046(11) Uiso d D 1 1 . .
    H H12 0.6393(18) 0.356(3) 0.536(2) 0.064(13) Uiso d D 1 1 . .
    O O2W 0.86289(12) 0.66714(19) 0.70250(17) 0.0273(5) Uani d D 1 1 . .
    H H21 0.8424(19) 0.7373(19) 0.682(3) 0.053(12) Uiso d D 1 1 . .
    H H22 0.8870(19) 0.643(3) 0.660(2) 0.052(12) Uiso d D 1 1 . .
    O O2 0.62477(11) 0.88451(18) 0.70103(17) 0.0283(5) Uani d . 1 1 . .
    O O3W 0.99478(18) 0.6325(3) 0.6200(3) 0.0556(7) Uani d D 1 1 . .
    H H31 1.0385(11) 0.644(4) 0.661(2) 0.075(17) Uiso d D 1 1 . .
    H H32 0.999(2) 0.628(4) 0.5577(12) 0.073(16) Uiso d D 1 1 . .
    N N1 0.59859(12) 0.5541(2) 0.67230(18) 0.0188(5) Uani d . 1 1 . .
    N N2 0.44670(13) 0.6197(2) 0.5937(2) 0.0241(5) Uani d . 1 1 . .
    N N3 0.47703(15) 0.8320(3) 0.6050(3) 0.0338(7) Uani d D 1 1 . .
    H H1 0.5096(15) 0.893(2) 0.630(3) 0.033(10) Uiso d D 1 1 . .
    H H2 0.4284(8) 0.851(3) 0.593(3) 0.043(10) Uiso d D 1 1 . .
    C C1 0.54410(17) 0.4653(3) 0.6480(2) 0.0233(6) Uani d . 1 1 . .
    H H1A 0.5572 0.3801 0.6577 0.028 Uiso calc R 1 1 . .
    C C2 0.4688(2) 0.4990(2) 0.6088(3) 0.0256(7) Uani d . 1 1 . .
    H H2A 0.4321 0.4355 0.5924 0.031 Uiso calc R 1 1 . .
    C C3 0.50011(15) 0.7099(3) 0.6213(2) 0.0204(6) Uani d . 1 1 . .
    C C4 0.57805(15) 0.6755(2) 0.6627(2) 0.0176(5) Uani d . 1 1 . .
    C C5 0.64079(15) 0.7689(3) 0.7022(2) 0.0196(6) Uani d . 1 1 . .
    C C6 0.72721(15) 0.5654(2) 0.4499(2) 0.0177(5) Uani d . 1 1 . .
    C C7 0.79244(16) 0.4649(3) 0.4748(2) 0.0180(5) Uani d . 1 1 . .
loop_
    _atom_site_aniso_label
    _atom_site_aniso_U_11
    _atom_site_aniso_U_22
    _atom_site_aniso_U_33
    _atom_site_aniso_U_12
    _atom_site_aniso_U_13
    _atom_site_aniso_U_23
    La1 0.01427(11) 0.02279(11) 0.00982(11) 0.00134(6) 0.00236(7) 0.00027(5)
    O1 0.0147(10) 0.0293(10) 0.0226(11) -0.0015(9) 0.0012(8) -0.0039(8)
    O3 0.0269(11) 0.0386(12) 0.0137(10) 0.0120(10) 0.0048(8) 0.0028(9)
    O4 0.0259(10) 0.0301(10) 0.0150(10) 0.0091(9) 0.0081(8) 0.0023(8)
    O5 0.0249(10) 0.0275(10) 0.0117(10) 0.0057(8) 0.0038(8) 0.0036(8)
    O6 0.0312(11) 0.0256(10) 0.0149(10) 0.0068(9) 0.0072(8) 0.0002(8)
    O1W 0.0312(12) 0.0211(10) 0.0297(13) 0.0042(10) -0.0066(10) -0.0027(9)
    O2W 0.0276(11) 0.0256(11) 0.0309(13) 0.0028(10) 0.0117(10) 0.0026(9)
    O2 0.0225(10) 0.0244(10) 0.0337(13) -0.0033(9) -0.0001(9) -0.0059(9)
    O3W 0.0518(18) 0.071(2) 0.0455(19) 0.0010(17) 0.0152(15) -0.0004(16)
    N1 0.0172(11) 0.0232(12) 0.0160(12) 0.0003(10) 0.0045(9) 0.0008(9)
    N2 0.0165(11) 0.0327(13) 0.0223(13) -0.0017(11) 0.0038(10) -0.0022(10)
    N3 0.0189(14) 0.0286(14) 0.0486(19) 0.0028(12) -0.0005(13) -0.0035(13)
    C1 0.0224(15) 0.0234(13) 0.0242(16) -0.0008(13) 0.0064(12) 0.0004(12)
    C2 0.0213(16) 0.0301(17) 0.0256(18) -0.0086(12) 0.0067(13) -0.0006(11)
    C3 0.0184(13) 0.0275(14) 0.0150(14) 0.0026(12) 0.0038(11) -0.0032(11)
    C4 0.0163(13) 0.0233(13) 0.0129(13) -0.0031(11) 0.0032(10) -0.0025(10)
    C5 0.0195(14) 0.0264(14) 0.0133(14) 0.0007(12) 0.0049(11) -0.0008(11)
    C6 0.0180(13) 0.0189(13) 0.0163(14) -0.0004(12) 0.0044(10) 0.0012(10)
    C7 0.0163(14) 0.0225(12) 0.0144(14) 0.0003(12) 0.0029(11) 0.0002(11)
loop_
    _geom_bond_atom_site_label_1
    _geom_bond_atom_site_label_2
    _geom_bond_site_symmetry_2
    _geom_bond_distance
    _geom_bond_publ_flag
    La1 O1W . 2.536(2) ?
    La1 O1 . 2.5371(19) ?
    La1 O6 6_566 2.5507(19) ?
    La1 O2 4_646 2.5627(19) ?
    La1 O4 . 2.5659(19) ?
    La1 O3 . 2.5668(19) ?
    La1 O5 6_566 2.5687(18) ?
    La1 O2W . 2.639(2) ?
    La1 N1 . 2.783(2) ?
    O1 C5 . 1.263(3) ?
    O3 C7 . 1.248(3) ?
    O4 C6 . 1.246(3) ?
    O5 C6 . 1.261(3) ?
    O5 La1 6_565 2.5687(18) ?
    O6 C7 . 1.248(3) ?
    O6 La1 6_565 2.5507(19) ?
    O1W H11 . 0.838(10) ?
    O1W H12 . 0.841(10) ?
    O2W H21 . 0.842(10) ?
    O2W H22 . 0.838(10) ?
    O2 C5 . 1.254(3) ?
    O2 La1 4_656 2.5627(19) ?
    O3W H31 . 0.844(10) ?
    O3W H32 . 0.843(10) ?
    N1 C4 . 1.331(3) ?
    N1 C1 . 1.341(4) ?
    N2 C2 . 1.334(3) ?
    N2 C3 . 1.341(4) ?
    N3 C3 . 1.355(4) ?
    N3 H1 . 0.880(10) ?
    N3 H2 . 0.880(10) ?
    C1 C2 . 1.379(5) ?
    C1 H1A . 0.9300 ?
    C2 H2A . 0.9300 ?
    C3 C4 . 1.427(4) ?
    C4 C5 . 1.495(4) ?
    C6 C7 . 1.561(4) ?
loop_
    _geom_angle_atom_site_label_1
    _geom_angle_atom_site_label_2
    _geom_angle_atom_site_label_3
    _geom_angle_site_symmetry_1
    _geom_angle_site_symmetry_3
    _geom_angle
    _geom_angle_publ_flag
    O1W La1 O1 . . 124.90(6) ?
    O1W La1 O6 . 6_566 146.79(7) ?
    O1 La1 O6 . 6_566 68.57(6) ?
    O1W La1 O2 . 4_646 102.67(6) ?
    O1 La1 O2 . 4_646 132.12(6) ?
    O6 La1 O2 6_566 4_646 68.29(7) ?
    O1W La1 O4 . . 72.92(7) ?
    O1 La1 O4 . . 73.09(6) ?
    O6 La1 O4 6_566 . 137.21(6) ?
    O2 La1 O4 4_646 . 133.14(6) ?
    O1W La1 O3 . . 70.77(7) ?
    O1 La1 O3 . . 126.58(7) ?
    O6 La1 O3 6_566 . 129.22(6) ?
    O2 La1 O3 4_646 . 70.67(7) ?
    O4 La1 O3 . . 63.83(6) ?
    O1W La1 O5 . 6_566 84.75(7) ?
    O1 La1 O5 . 6_566 94.45(6) ?
    O6 La1 O5 6_566 6_566 62.92(6) ?
    O2 La1 O5 4_646 6_566 83.81(6) ?
    O4 La1 O5 . 6_566 139.62(6) ?
    O3 La1 O5 . 6_566 138.92(6) ?
    O1W La1 O2W . . 137.74(7) ?
    O1 La1 O2W . . 71.95(6) ?
    O6 La1 O2W 6_566 . 73.16(6) ?
    O2 La1 O2W 4_646 . 76.60(6) ?
    O4 La1 O2W . . 77.57(7) ?
    O3 La1 O2W . . 69.30(7) ?
    O5 La1 O2W 6_566 . 135.93(6) ?
    O1W La1 N1 . . 68.62(7) ?
    O1 La1 N1 . . 59.92(6) ?
    O6 La1 N1 6_566 . 104.01(6) ?
    O2 La1 N1 4_646 . 152.36(7) ?
    O4 La1 N1 . . 71.07(6) ?
    O3 La1 N1 . . 125.89(6) ?
    O5 La1 N1 6_566 . 69.55(6) ?
    O2W La1 N1 . . 128.03(7) ?
    C5 O1 La1 . . 126.49(17) ?
    C7 O3 La1 . . 119.28(17) ?
    C6 O4 La1 . . 120.00(17) ?
    C6 O5 La1 . 6_565 121.85(17) ?
    C7 O6 La1 . 6_565 122.53(17) ?
    La1 O1W H11 . . 126(2) ?
    La1 O1W H12 . . 123(2) ?
    H11 O1W H12 . . 109.1(17) ?
    La1 O2W H21 . . 108(2) ?
    La1 O2W H22 . . 111(3) ?
    H21 O2W H22 . . 108.7(17) ?
    C5 O2 La1 . 4_656 108.04(16) ?
    H31 O3W H32 . . 108.1(17) ?
    C4 N1 C1 . . 118.5(2) ?
    C4 N1 La1 . . 116.11(17) ?
    C1 N1 La1 . . 124.51(19) ?
    C2 N2 C3 . . 117.9(2) ?
    C3 N3 H1 . . 119(2) ?
    C3 N3 H2 . . 120(2) ?
    H1 N3 H2 . . 117(3) ?
    N1 C1 C2 . . 120.7(3) ?
    N1 C1 H1A . . 119.7 ?
    C2 C1 H1A . . 119.7 ?
    N2 C2 C1 . . 122.2(3) ?
    N2 C2 H2A . . 118.9 ?
    C1 C2 H2A . . 118.9 ?
    N2 C3 N3 . . 117.4(2) ?
    N2 C3 C4 . . 120.1(2) ?
    N3 C3 C4 . . 122.6(3) ?
    N1 C4 C3 . . 120.5(2) ?
    N1 C4 C5 . . 115.5(2) ?
    C3 C4 C5 . . 123.9(2) ?
    O2 C5 O1 . . 123.0(2) ?
    O2 C5 C4 . . 118.9(2) ?
    O1 C5 C4 . . 118.1(2) ?
    O4 C6 O5 . . 126.7(3) ?
    O4 C6 C7 . . 117.4(2) ?
    O5 C6 C7 . . 115.9(2) ?
    O3 C7 O6 . . 125.9(3) ?
    O3 C7 C6 . . 117.6(2) ?
    O6 C7 C6 . . 116.5(2) ?
loop_
    _geom_torsion_atom_site_label_1
    _geom_torsion_atom_site_label_2
    _geom_torsion_atom_site_label_3
    _geom_torsion_atom_site_label_4
    _geom_torsion_site_symmetry_1
    _geom_torsion_site_symmetry_2
    _geom_torsion_site_symmetry_3
    _geom_torsion_site_symmetry_4
    _geom_torsion
    _geom_torsion_publ_flag
    O1W La1 O1 C5 . . . . 7.2(2) ?
    O6 La1 O1 C5 6_566 . . . -138.1(2) ?
    O2 La1 O1 C5 4_646 . . . -165.2(2) ?
    O4 La1 O1 C5 . . . . 61.3(2) ?
    O3 La1 O1 C5 . . . . 98.2(2) ?
    O5 La1 O1 C5 6_566 . . . -79.5(2) ?
    O2W La1 O1 C5 . . . . 143.4(2) ?
    N1 La1 O1 C5 . . . . -16.2(2) ?
    O1W La1 O3 C7 . . . . 67.4(2) ?
    O1 La1 O3 C7 . . . . -52.4(2) ?
    O6 La1 O3 C7 6_566 . . . -143.4(2) ?
    O2 La1 O3 C7 4_646 . . . 179.0(2) ?
    O4 La1 O3 C7 . . . . -12.6(2) ?
    O5 La1 O3 C7 6_566 . . . 124.2(2) ?
    O2W La1 O3 C7 . . . . -98.5(2) ?
    N1 La1 O3 C7 . . . . 24.1(2) ?
    O1W La1 O4 C6 . . . . -66.9(2) ?
    O1 La1 O4 C6 . . . . 157.1(2) ?
    O6 La1 O4 C6 6_566 . . . 130.02(19) ?
    O2 La1 O4 C6 4_646 . . . 24.6(2) ?
    O3 La1 O4 C6 . . . . 9.60(19) ?
    O5 La1 O4 C6 6_566 . . . -126.34(19) ?
    O2W La1 O4 C6 . . . . 82.4(2) ?
    N1 La1 O4 C6 . . . . -139.6(2) ?
    O1W La1 N1 C4 . . . . -143.34(19) ?
    O1 La1 N1 C4 . . . . 16.16(17) ?
    O6 La1 N1 C4 6_566 . . . 70.73(18) ?
    O2 La1 N1 C4 4_646 . . . 140.54(18) ?
    O4 La1 N1 C4 . . . . -64.83(18) ?
    O3 La1 N1 C4 . . . . -99.37(19) ?
    O5 La1 N1 C4 6_566 . . . 124.31(19) ?
    O2W La1 N1 C4 . . . . -8.7(2) ?
    O1W La1 N1 C1 . . . . 25.9(2) ?
    O1 La1 N1 C1 . . . . -174.6(2) ?
    O6 La1 N1 C1 6_566 . . . -120.0(2) ?
    O2 La1 N1 C1 4_646 . . . -50.2(3) ?
    O4 La1 N1 C1 . . . . 104.4(2) ?
    O3 La1 N1 C1 . . . . 69.9(2) ?
    O5 La1 N1 C1 6_566 . . . -66.4(2) ?
    O2W La1 N1 C1 . . . . 160.6(2) ?
    C4 N1 C1 C2 . . . . 3.3(4) ?
    La1 N1 C1 C2 . . . . -165.7(2) ?
    C3 N2 C2 C1 . . . . -2.2(5) ?
    N1 C1 C2 N2 . . . . -0.3(5) ?
    C2 N2 C3 N3 . . . . 179.7(3) ?
    C2 N2 C3 C4 . . . . 1.6(4) ?
    C1 N1 C4 C3 . . . . -3.8(4) ?
    La1 N1 C4 C3 . . . . 166.12(19) ?
    C1 N1 C4 C5 . . . . 173.5(2) ?
    La1 N1 C4 C5 . . . . -16.5(3) ?
    N2 C3 C4 N1 . . . . 1.4(4) ?
    N3 C3 C4 N1 . . . . -176.6(3) ?
    N2 C3 C4 C5 . . . . -175.7(3) ?
    N3 C3 C4 C5 . . . . 6.3(4) ?
    La1 O2 C5 O1 4_656 . . . -4.6(3) ?
    La1 O2 C5 C4 4_656 . . . 174.72(19) ?
    La1 O1 C5 O2 . . . . -166.0(2) ?
    La1 O1 C5 C4 . . . . 14.7(3) ?
    N1 C4 C5 O2 . . . . -176.0(2) ?
    C3 C4 C5 O2 . . . . 1.2(4) ?
    N1 C4 C5 O1 . . . . 3.3(4) ?
    C3 C4 C5 O1 . . . . -179.4(3) ?
    La1 O4 C6 O5 . . . . 171.5(2) ?
    La1 O4 C6 C7 . . . . -6.8(3) ?
    La1 O5 C6 O4 6_565 . . . -177.5(2) ?
    La1 O5 C6 C7 6_565 . . . 0.8(3) ?
    La1 O3 C7 O6 . . . . -164.8(2) ?
    La1 O3 C7 C6 . . . . 14.4(3) ?
    La1 O6 C7 O3 6_565 . . . -174.9(2) ?
    La1 O6 C7 C6 6_565 . . . 5.8(3) ?
    O4 C6 C7 O3 . . . . -5.2(4) ?
    O5 C6 C7 O3 . . . . 176.4(2) ?
    O4 C6 C7 O6 . . . . 174.1(2) ?
    O5 C6 C7 O6 . . . . -4.3(4) ?
loop_
    _geom_hbond_atom_site_label_D
    _geom_hbond_atom_site_label_H
    _geom_hbond_atom_site_label_A
    _geom_hbond_site_symmetry_A
    _geom_hbond_distance_DH
    _geom_hbond_distance_HA
    _geom_hbond_distance_DA
    _geom_hbond_angle_DHA
    _geom_hbond_publ_flag
    O1W H11 O6 7_656 0.840(10)
                             1.890(10)
                                     2.720(3) 169(3) yes
    O1W H12 N2 5_666 0.840(10)
                             2.000(10)
                                     2.842(3) 175(3) yes
    O2W H21 O5 7_666 0.840(10)
                             1.950(10)
                                     2.787(3) 175(4) yes
    O2W H22 O3W . 0.840(10)
                          2.16(2) 2.908(4) 148(4) yes
    O3W H31 O2W 2_756 0.840(10)
                              2.190(10)
                                      3.017(4) 165(4) yes
    O3W H32 N3 7_666 0.840(10)
                             2.33(2) 3.152(5) 165(4) yes
    N3 H1 O2 . 0.880(10)
                       2.06(3) 2.711(3) 130(3) yes
    N3 H2 O3 3_455 0.880(10)
                           2.100(10)
                                   2.967(3) 167(3) yes
