# Supplementary material for: Poly[[(μ-3-amino­pyrazine-2-carboxyl­ato-κ3 N 1,O:O′)diaqua­(μ-oxalato-κ4 O 1,O 2:O 1′,O 2′)lanthanum(III)] monohydrate]
Source: Acta Crystallogr Sect E Struct Rep Online. 2011 Aug 27;67(Pt 9):m1301. doi: 10.1107/S1600536811034404 (PMC3200678; doi:10.1107/S1600536811034404)
Supplement: Supplementary file 2 [file e-67-m1301-Isup2.hkl]

# 
# h,k,l, Fc-squared, Fo-squared, sigma(Fo-squared) and status flag 
# 
data_I
_shelx_title '  C2/c' 
_shelx_refln_list_code          4 
_shelx_F_calc_maximum      504.83 
_exptl_crystal_F_000      1616.00 
_reflns_d_resolution_high  0.7718 
 
loop_ 
 _symmetry_equiv_pos_as_xyz 
 'x, y, z' 
 '-x, y, -z+1/2' 
 'x+1/2, y+1/2, z' 
 '-x+1/2, y+1/2, -z+1/2' 
 '-x, -y, -z' 
 'x, -y, z-1/2' 
 '-x+1/2, -y+1/2, -z' 
 'x+1/2, -y+1/2, z-1/2' 
 
_cell_length_a    18.2193 
_cell_length_b    10.5507 
_cell_length_c    13.1307 
_cell_angle_alpha  90.000 
_cell_angle_beta  105.292 
_cell_angle_gamma  90.000 
 
_shelx_F_squared_multiplier     1.000 
 
loop_ 
 _refln_index_h 
 _refln_index_k 
 _refln_index_l 
 _refln_F_squared_calc 
 _refln_F_squared_meas 
 _refln_F_squared_sigma 
 _refln_observed_status 
   4   0   0   231118.39   218004.50   5289.31 o 
   6   0   0    30230.65    29551.54    422.37 o 
   8   0   0    60164.58    56190.14    929.85 o 
  10   0   0    28511.91    25456.11    409.21 o 
  12   0   0    27800.21    26485.20    453.62 o 
  14   0   0    33379.79    30733.25    515.49 o 
  16   0   0    43788.28    42322.02    953.58 o 
  18   0   0    33616.47    32614.52    885.04 o 
  20   0   0    23451.01    24552.31    721.63 o 
  22   0   0    11435.63    11598.50    597.56 o 
   3   1   0     9243.47     9347.88    138.38 o 
   5   1   0     4015.01     3799.56     45.64 o 
   7   1   0    12116.42    11982.86    110.08 o 
   9   1   0     6077.22     5743.89     72.32 o 
  11   1   0      803.24      778.19     32.34 o 
  13   1   0     4988.92     4679.06    131.73 o 
  15   1   0     1134.15     1368.61     70.14 o 
  17   1   0     8231.50     8593.44    172.67 o 
  19   1   0     9502.15     9687.36    283.07 o 
  21   1   0     2675.08     2471.12    161.33 o 
   0   2   0   204322.72   202480.02   7894.70 o 
   2   2   0   194152.61   197917.80  13537.44 o 
   4   2   0   173192.14   160157.66   3659.01 o 
   6   2   0   155271.05   151542.84   2366.54 o 
   8   2   0    51917.04    47664.50    530.08 o 
  10   2   0    64887.18    61956.62    804.51 o 
  12   2   0    44223.53    41204.00    476.02 o 
  14   2   0    77627.05    74676.05   1181.88 o 
  16   2   0    28099.62    27600.01    594.70 o 
  18   2   0    23333.99    22856.98    417.43 o 
  20   2   0    19185.13    18769.89    597.43 o 
  22   2   0    12718.19    13695.46    538.36 o 
   1   3   0     8648.37     8329.73    110.28 o 
   3   3   0    21995.44    23305.64    221.14 o 
   5   3   0    12189.33    12082.37    215.73 o 
   7   3   0    35457.41    36347.21    538.48 o 
   9   3   0       12.58       62.72     20.04 o 
  11   3   0       74.23       79.13     25.16 o 
  13   3   0     6392.92     6120.23    124.58 o 
  15   3   0     1789.85     1895.37     61.97 o 
  17   3   0     6949.39     6972.09    242.20 o 
  19   3   0     1083.13     1053.61     82.13 o 
  21   3   0     2407.92     2584.89    343.73 o 
   0   4   0    35489.17    32415.80    601.10 o 
   2   4   0   113445.77   105096.01   2167.74 o 
   4   4   0   110869.52   119178.09   5897.47 o 
   6   4   0   108046.94   101681.69   2751.77 o 
   8   4   0    77596.73    78887.50   1452.62 o 
  10   4   0    72642.17    70339.55   1400.27 o 
  12   4   0    49817.21    48080.05   1049.59 o 
  14   4   0    38545.93    37040.60   1112.40 o 
  16   4   0    15349.31    16026.53    515.28 o 
  18   4   0    22578.68    24683.93    973.96 o 
  20   4   0    18171.98    20168.18    810.01 o 
   1   5   0     1867.72     2134.42     55.61 o 
   3   5   0     3519.61     3466.05     55.87 o 
   5   5   0      485.87      515.03     46.26 o 
   7   5   0     8278.35     8690.33    532.61 o 
   9   5   0     2094.74     2419.13    198.27 o 
  11   5   0    10688.85    10832.28    331.22 o 
  13   5   0     3297.94     3325.37    192.70 o 
  15   5   0     2459.18     2449.80    205.42 o 
  17   5   0      872.89     1229.38    273.84 o 
  19   5   0     1519.06     1857.82    208.94 o 
  21   5   0     3579.66     3017.99   1114.28 o 
   0   6   0    54194.59    51842.36   1161.24 o 
   2   6   0    20047.05    17971.13    315.59 o 
   4   6   0    60822.85    59278.97   1098.71 o 
   6   6   0    53570.21    49915.99   1249.87 o 
   8   6   0    72629.63    67995.03   2817.46 o 
  10   6   0    71175.38    70761.34   1786.77 o 
  12   6   0    48696.75    49777.50   1315.61 o 
  14   6   0    31211.19    33696.89   1114.74 o 
  16   6   0    16316.67    17977.75    714.82 o 
  18   6   0    18481.83    20711.96   1059.64 o 
  20   6   0     6316.90     6968.47    437.08 o 
   1   7   0      704.00      741.34     41.77 o 
   3   7   0      283.37      267.82     29.29 o 
   5   7   0      755.97      737.13     53.86 o 
   7   7   0      907.25      888.78     44.62 o 
   9   7   0    16014.73    16181.30    479.40 o 
  11   7   0     2634.66     2775.15    213.81 o 
  13   7   0     5646.03     5782.21    339.59 o 
  15   7   0      732.80     1029.15    163.88 o 
  17   7   0     1687.79     2399.08    323.77 o 
  19   7   0      554.21      466.22    178.80 o 
   0   8   0    37800.95    35053.61    859.66 o 
   2   8   0    32494.21    30556.82    443.13 o 
   4   8   0    45007.77    43010.38    617.43 o 
   6   8   0    34771.21    33142.45    397.57 o 
   8   8   0    38522.82    38000.57    746.77 o 
  10   8   0    33033.45    33723.38    957.06 o 
  12   8   0    11414.50    13142.05    525.76 o 
  14   8   0    14480.21    15998.99    635.52 o 
  16   8   0    15860.65    18159.39   1382.37 o 
  18   8   0    11340.84    13252.59    679.85 o 
   1   9   0      113.46      142.20     37.25 o 
   3   9   0      458.05      441.52     41.32 o 
   5   9   0     2897.92     2709.59     72.28 o 
   7   9   0      124.95       41.87     56.79 o 
   9   9   0      806.14      774.80    128.24 o 
  11   9   0      641.93      777.37    143.40 o 
  13   9   0     3482.30     3890.16    291.93 o 
  15   9   0     3828.91     3609.83    358.29 o 
  17   9   0     3665.56     4065.82    364.56 o 
   0  10   0    21478.78    20669.40    551.29 o 
   2  10   0    22974.06    22064.12    380.37 o 
   4  10   0    29895.81    29415.81    483.48 o 
   6  10   0    20377.54    20291.95    457.56 o 
   8  10   0    17884.21    17996.00    416.37 o 
  10  10   0    12550.66    13257.37    607.52 o 
  12  10   0     9128.28     9601.55    562.84 o 
  14  10   0     8948.07    10722.19    575.22 o 
   1  11   0        9.51       81.89     42.43 o 
   3  11   0        0.77      -41.61     41.61 o 
   5  11   0       50.48        7.69     39.74 o 
   7  11   0      431.54      378.15     69.45 o 
   9  11   0      753.87      616.40    163.15 o 
  11  11   0      725.86      831.38    174.56 o 
  13  11   0      356.71      486.87    169.48 o 
   0  12   0    15710.83    15795.99    438.69 o 
   2  12   0    16602.91    16882.80    337.84 o 
   4  12   0    10695.85    10885.60    397.36 o 
   6  12   0     8026.25     8520.97    571.32 o 
   8  12   0     7597.97     8260.07    637.38 o 
  10  12   0     9265.78    11118.98   1621.17 o 
   1  13   0      101.04      149.96     77.37 o 
   3  13   0       10.58       76.20    129.33 o 
   5  13   0        3.23       -4.04    104.22 o 
   7  13   0       85.21      -57.52    170.31 o 
 -23   1   1      229.24      182.42     87.92 o 
 -21   1   1      298.64      250.15     80.76 o 
 -19   1   1      521.93      584.36     86.62 o 
 -17   1   1      657.72      712.98     60.27 o 
 -15   1   1      206.03      175.42     47.55 o 
 -13   1   1     1662.17     1670.05     51.15 o 
 -11   1   1      848.49      791.09     58.80 o 
  -9   1   1     1297.16     1530.79     79.50 o 
  -7   1   1     4968.66     4907.92     94.78 o 
  -5   1   1      963.65     1093.07     37.18 o 
  -3   1   1     2766.15     2809.09     59.77 o 
   3   1   1       12.62       95.26     29.76 o 
   5   1   1     1096.79     1038.02     69.47 o 
   7   1   1    16168.93    16042.18    299.22 o 
   9   1   1     1208.09     1223.83     59.76 o 
  11   1   1      114.68      135.95     39.04 o 
  13   1   1     1188.01     1237.99     57.66 o 
  15   1   1     2487.10     2714.88    109.04 o 
  17   1   1       78.69      117.00     47.97 o 
  19   1   1        5.55       44.09     49.33 o 
  21   1   1       63.91       59.04     69.08 o 
 -22   2   1       35.58      -47.39     94.41 o 
 -20   2   1     1191.98     1166.95    125.51 o 
 -18   2   1        0.59       44.18     41.19 o 
 -16   2   1      672.18      658.53     46.50 o 
 -14   2   1      325.29      289.87     36.21 o 
 -12   2   1        8.49       34.52     27.14 o 
 -10   2   1       10.30       42.04     20.89 o 
  -8   2   1    16404.51    16197.68    261.88 o 
  -6   2   1    28928.79    30001.43    658.29 o 
  -4   2   1    26468.50    29172.80    696.64 o 
  -2   2   1       15.51       78.37     25.44 o 
   0   2   1     3877.03     3904.40     37.09 o 
   2   2   1     7782.80     8641.80     90.82 o 
   4   2   1     6096.19     6970.49    187.13 o 
   6   2   1     4718.80     4705.68    132.65 o 
   8   2   1     3933.62     4046.92     57.64 o 
  10   2   1        5.79       35.87     19.63 o 
  12   2   1     7470.30     7264.72    123.13 o 
  14   2   1      386.30      374.49     40.84 o 
  16   2   1     2457.52     2462.94    137.01 o 
  18   2   1      429.53      462.74     60.91 o 
  20   2   1     1037.43      928.25     92.43 o 
  22   2   1        1.25       98.14    110.41 o 
 -21   3   1      647.47      562.83    218.62 o 
 -19   3   1        2.08       47.23     49.26 o 
 -17   3   1      391.05      322.45     51.52 o 
 -15   3   1     3762.03     3715.32     94.88 o 
 -13   3   1      184.10      203.11     27.22 o 
 -11   3   1      501.59      509.55     38.74 o 
  -9   3   1     1895.23     1949.29     53.85 o 
  -7   3   1    17843.68    19441.59    580.09 o 
  -5   3   1    36443.95    38203.42    963.70 o 
  -3   3   1     5110.88     5173.53     62.31 o 
  -1   3   1     2178.11     2023.02     65.96 o 
   1   3   1      634.05      636.20     30.49 o 
   3   3   1      707.61      760.99     17.11 o 
   5   3   1    13444.84    15413.29    294.70 o 
   7   3   1     1496.49     1581.90     49.36 o 
   9   3   1      249.85      278.48     27.22 o 
  11   3   1     1575.32     1564.52     77.86 o 
  13   3   1      488.76      461.32     39.98 o 
  15   3   1        0.13       33.54     33.79 o 
  17   3   1      270.32      172.62     44.92 o 
  19   3   1        5.46       -1.43     46.83 o 
  21   3   1       34.16       33.99     93.19 o 
 -22   4   1      436.85      300.28    150.34 o 
 -20   4   1      419.92      251.14    117.27 o 
 -18   4   1      362.92      205.75     94.07 o 
 -16   4   1       90.96       91.64     22.77 o 
 -14   4   1     2794.32     2516.79     98.00 o 
 -12   4   1      607.86      573.11     28.62 o 
 -10   4   1        5.94       68.64     37.22 o 
  -8   4   1     4685.72     5507.06    222.32 o 
  -6   4   1     8892.84     7995.09    199.71 o 
  -4   4   1    40084.14    40083.46    900.16 o 
  -2   4   1    23181.13    23047.14    390.32 o 
   0   4   1      663.39      825.77     38.33 o 
   2   4   1     4855.95     4985.01     70.96 o 
   4   4   1    19741.69    20117.64    335.75 o 
   6   4   1       19.46      148.41     57.65 o 
   8   4   1       47.20      272.78     59.15 o 
  10   4   1     3328.43     3491.05    153.44 o 
  12   4   1     5501.96     5540.97    218.27 o 
  14   4   1     6449.67     6917.25    429.61 o 
  16   4   1       13.03       17.71     42.49 o 
  18   4   1      421.54      500.75    152.17 o 
  20   4   1      319.39      464.43    212.10 o 
 -21   5   1       40.27      -76.59    133.66 o 
 -19   5   1      471.56      883.91    229.27 o 
 -17   5   1      318.29      337.14    132.21 o 
 -15   5   1      489.90      332.84     46.70 o 
 -13   5   1      582.39      632.16     72.03 o 
 -11   5   1     2674.24     2961.34    106.61 o 
  -9   5   1      521.31      554.31     36.59 o 
  -7   5   1     6359.56     6490.90    183.45 o 
  -5   5   1     1250.49     1310.39     46.49 o 
  -3   5   1     4693.11     5071.58     71.48 o 
  -1   5   1      427.04      307.92     35.47 o 
   1   5   1      692.07      833.16     94.95 o 
   3   5   1     3121.49     3345.82     74.53 o 
   5   5   1     1461.61     1475.15     50.97 o 
   7   5   1      535.49      630.13     74.84 o 
   9   5   1     2053.69     2351.94    152.66 o 
  11   5   1      108.47       78.75     79.82 o 
  13   5   1      639.04      779.79    116.01 o 
  15   5   1      388.43      266.11    101.50 o 
  17   5   1      656.18      812.94    188.07 o 
  19   5   1      942.13      702.88    157.47 o 
 -20   6   1      162.07       63.58    125.99 o 
 -18   6   1     1360.59     1121.38    330.52 o 
 -16   6   1     1751.13     2485.70    214.77 o 
 -14   6   1      779.32      696.28     98.71 o 
 -12   6   1      603.30      501.33    106.87 o 
 -10   6   1      398.99      364.59     75.59 o 
  -8   6   1     3691.24     4191.56    214.56 o 
  -6   6   1     5304.69     5365.68     99.53 o 
  -4   6   1      441.77      380.76     56.27 o 
  -2   6   1    16568.69    16354.60    244.57 o 
   0   6   1     8046.77     8231.38    148.13 o 
   2   6   1     2253.76     1941.93     65.33 o 
   4   6   1      896.62      869.95     54.35 o 
   6   6   1     4097.33     3821.69    168.12 o 
   8   6   1     4019.77     3871.05    198.23 o 
  10   6   1       13.26       51.03     70.95 o 
  12   6   1     1237.45     1213.05    178.55 o 
  14   6   1      327.50      594.88    200.15 o 
  16   6   1      484.43      318.75    138.64 o 
  18   6   1      293.74      481.86    246.91 o 
  20   6   1      921.43     1226.10    230.55 o 
 -19   7   1      351.83      476.76    198.58 o 
 -17   7   1     1141.16     1221.65    205.82 o 
 -15   7   1      348.61      325.70    132.78 o 
 -13   7   1      304.35      342.75    135.83 o 
 -11   7   1    14936.17    14602.50    457.35 o 
  -9   7   1      652.97      702.72    128.78 o 
  -7   7   1     1182.87     1248.82    133.62 o 
  -5   7   1      375.12      431.75     26.18 o 
  -3   7   1      516.09      518.73     36.76 o 
  -1   7   1      332.49      377.03     34.67 o 
   1   7   1     2881.66     2798.59    143.00 o 
   3   7   1     3894.22     3826.65     92.64 o 
   5   7   1      874.34      964.11     44.29 o 
   7   7   1     5531.95     5857.44    227.49 o 
   9   7   1      170.21      135.08     88.10 o 
  11   7   1      438.05      401.00    117.83 o 
  13   7   1      153.90      243.33    124.87 o 
  15   7   1      200.50       58.97    112.99 o 
  17   7   1      263.50       83.43    116.30 o 
  19   7   1       67.32      -53.46    134.25 o 
 -18   8   1     1728.49     2042.27    318.02 o 
 -16   8   1      639.74     -209.46    209.46 o 
 -14   8   1     1313.70     1443.53    186.72 o 
 -12   8   1     1942.82     2145.65    438.73 o 
 -10   8   1     4656.36     4070.00    468.81 o 
  -8   8   1     5867.01     5610.95    319.91 o 
  -6   8   1     1945.62     1937.99     73.63 o 
  -4   8   1     1906.62     1734.99     56.78 o 
  -2   8   1     1578.62     1618.89     63.38 o 
   0   8   1     3498.97     3223.81     83.94 o 
   2   8   1     7515.59     7386.57    130.11 o 
   4   8   1     3088.37     3031.91     63.75 o 
   6   8   1     9927.55     9708.10    215.15 o 
   8   8   1     7014.06     7218.19    369.96 o 
  10   8   1     1764.63     2004.75    178.59 o 
  12   8   1      948.28     1198.34    184.88 o 
  14   8   1       36.63        9.68    164.88 o 
  16   8   1     2049.15     2616.73    270.24 o 
  18   8   1     2217.72     2671.55    342.48 o 
 -17   9   1     1920.76     2031.16    391.37 o 
 -15   9   1     1557.00     1635.76    228.78 o 
 -13   9   1     3106.80     3080.92    374.32 o 
 -11   9   1      493.94      731.11    184.32 o 
  -9   9   1      797.65      847.50     78.81 o 
  -7   9   1      317.09      181.28     38.73 o 
  -5   9   1        2.89       -7.46     26.89 o 
  -3   9   1      319.14      260.50     44.33 o 
  -1   9   1       81.68       90.98     34.95 o 
   1   9   1      139.24      165.85     35.69 o 
   3   9   1     1663.22     1724.12     98.83 o 
   5   9   1      140.89      149.48     42.94 o 
   7   9   1      259.97      258.39     84.77 o 
   9   9   1       93.47      139.36    129.49 o 
  11   9   1       40.53       60.17    109.67 o 
  13   9   1        4.02     -119.75    119.75 o 
  15   9   1      146.80      151.43    133.21 o 
 -14  10   1     1394.44     1427.51    295.25 o 
 -12  10   1     1975.15     2047.35    394.42 o 
 -10  10   1      442.15      472.03    161.96 o 
  -8  10   1     1350.20     1345.99     91.48 o 
  -6  10   1      527.09      397.20     78.17 o 
  -4  10   1    13338.76    12813.43    221.75 o 
  -2  10   1     1928.90     1856.56     74.68 o 
   0  10   1     2344.82     2377.71    136.64 o 
   2  10   1     7088.15     6918.49    187.31 o 
   4  10   1     7290.11     7337.48    148.18 o 
   6  10   1     3722.64     3752.60     74.64 o 
   8  10   1      806.93      817.24    158.19 o 
  10  10   1      796.28      940.19    180.38 o 
  12  10   1     2215.03     2672.27    262.67 o 
  14  10   1     1720.94     1956.59    296.39 o 
 -13  11   1     1813.08     1847.78    466.26 o 
 -11  11   1       50.83       65.96    162.82 o 
  -9  11   1      120.30     -105.05    105.05 o 
  -7  11   1      279.29      307.41    114.77 o 
  -5  11   1       12.67       -3.93     40.91 o 
  -3  11   1       84.14      100.35     55.93 o 
  -1  11   1      350.50      300.45     52.65 o 
   1  11   1      888.15      907.09     64.89 o 
   3  11   1     1262.89     1123.63     66.33 o 
   5  11   1      213.61      226.56     49.11 o 
   7  11   1     1172.20     1231.13    163.18 o 
   9  11   1       52.74      135.24    112.17 o 
  11  11   1       14.88      115.58    142.12 o 
  13  11   1      192.80      195.74    187.54 o 
 -10  12   1     2816.71     2984.55    405.48 o 
  -8  12   1     1862.34     2015.94    256.08 o 
  -6  12   1     2275.66     2330.04    365.24 o 
  -4  12   1     2860.32     2986.55    128.59 o 
  -2  12   1     2474.96     2437.13    116.15 o 
   0  12   1     1704.75     1803.41     94.67 o 
   2  12   1     2586.87     2452.31    205.04 o 
   4  12   1     1302.90     1158.17    111.47 o 
   6  12   1     1630.12     1608.48    213.62 o 
   8  12   1     1641.38     1662.20    244.47 o 
  10  12   1     3883.67     3802.42    584.89 o 
  -7  13   1      179.71      229.49    137.01 o 
  -5  13   1      376.02      502.55    155.20 o 
  -3  13   1      930.09     1291.92    220.14 o 
  -1  13   1      538.39      552.60     81.63 o 
   1  13   1        1.52      -58.82     71.15 o 
   3  13   1       94.75       65.37    169.47 o 
   5  13   1       58.42      -86.66    194.52 o 
 -22   0   2     3902.12     4065.70    266.19 o 
 -20   0   2    12249.73    12790.28    395.67 o 
 -18   0   2    15618.25    15471.91    397.55 o 
 -16   0   2    20876.98    19873.55    556.17 o 
 -14   0   2    11442.17    10645.79    251.18 o 
 -12   0   2    20687.53    19844.96    457.06 o 
 -10   0   2    32894.56    29928.64    423.52 o 
  -8   0   2   190722.86   188444.38   4142.17 o 
  -6   0   2    67632.14    66185.45   1103.10 o 
  -4   0   2    35612.17    37664.48    518.86 o 
  -2   0   2   127838.15   139137.75   3275.68 o 
   0   0   2   137515.89   149967.00   3596.14 o 
   2   0   2    46998.79    47300.72    753.74 o 
   4   0   2    19720.40    18381.56    329.81 o 
   6   0   2   189388.13   187109.08   4608.16 o 
   8   0   2   106818.71   101318.54   4440.36 o 
  10   0   2   120412.34   116265.01   6785.80 o 
  12   0   2    47133.13    45240.22   1779.55 o 
  14   0   2    39288.88    38511.98    915.19 o 
  16   0   2    34394.07    33701.27    887.92 o 
  18   0   2    39414.28    40080.81   1033.61 o 
  20   0   2    21095.27    21447.66    665.40 o 
 -23   1   2    10146.44    10102.08    345.71 o 
 -21   1   2    13433.35    13867.15    394.89 o 
 -19   1   2    20371.26    20229.70    345.86 o 
 -17   1   2    23316.65    22795.46    388.81 o 
 -15   1   2    21042.97    21100.18    370.26 o 
 -13   1   2    59548.25    56289.13    878.93 o 
 -11   1   2    84885.23    81534.21   1348.43 o 
  -9   1   2    52164.52    49961.19    555.82 o 
  -7   1   2    33859.08    32557.04    331.78 o 
  -5   1   2    22399.71    23017.16    263.71 o 
  -3   1   2    23187.16    24483.65    212.29 o 
  -1   1   2    37518.07    40104.54    449.68 o 
   1   1   2    27782.70    28685.92    487.74 o 
   3   1   2     5199.75     5430.67     74.76 o 
   5   1   2    18121.66    18205.52    289.74 o 
   7   1   2    24848.66    23884.61    255.28 o 
   9   1   2     6001.73     5721.55    146.19 o 
  11   1   2     2005.87     1914.02     66.68 o 
  13   1   2     8732.67     8484.31    174.15 o 
  15   1   2     1556.65     1576.86     84.11 o 
  17   1   2       13.42       48.86     55.17 o 
  19   1   2        2.26       36.40     61.58 o 
  21   1   2        1.26      -72.24     72.24 o 
 -22   2   2     6927.93     7152.14    289.43 o 
 -20   2   2     7462.07     7543.91    256.54 o 
 -18   2   2     6252.25     6624.40    164.77 o 
 -16   2   2    19112.56    18271.32    291.03 o 
 -14   2   2    35620.61    34224.13    558.12 o 
 -12   2   2    43813.72    42241.53    671.34 o 
 -10   2   2    62505.48    60882.74    929.36 o 
  -8   2   2    77985.16    76480.36   1132.68 o 
  -6   2   2    77222.22    76103.36   1278.51 o 
  -4   2   2    55007.11    53353.76    687.93 o 
  -2   2   2    34810.90    35882.24    337.37 o 
   0   2   2    31738.53    32822.16    324.15 o 
   2   2   2    54469.51    54672.02    714.28 o 
   4   2   2   127403.63   126417.03   2154.50 o 
   6   2   2   125548.61   124252.57   1914.68 o 
   8   2   2    85231.86    85821.29   1885.84 o 
  10   2   2    61614.19    61264.90   1007.65 o 
  12   2   2    78548.92    76231.61   1757.52 o 
  14   2   2    66885.76    64564.72   1387.07 o 
  16   2   2    34849.48    35210.50    570.12 o 
  18   2   2    26930.44    26835.28    577.03 o 
  20   2   2    21174.39    22186.80    628.80 o 
 -21   3   2    14969.99    16109.03    662.17 o 
 -19   3   2    21277.59    19853.27    771.92 o 
 -17   3   2    12416.99    12202.14    244.11 o 
 -15   3   2    44765.60    42732.60    603.04 o 
 -13   3   2    22819.67    22057.07    392.64 o 
 -11   3   2    28397.51    27719.65    395.51 o 
  -9   3   2    29562.20    28588.23    411.07 o 
  -7   3   2    79018.48    79969.59   1594.88 o 
  -5   3   2    42612.48    41768.56    728.39 o 
  -3   3   2     7822.20     7555.88     81.21 o 
  -1   3   2     5067.76     5040.23     82.65 o 
   1   3   2    31978.67    32562.74    293.52 o 
   3   3   2    66725.54    69241.66   1254.49 o 
   5   3   2    13479.08    12336.07    192.12 o 
   7   3   2    12577.84    12501.67    246.27 o 
   9   3   2     3709.56     3785.77    111.81 o 
  11   3   2     8817.32     9002.27    142.63 o 
  13   3   2       13.24       31.77     41.69 o 
  15   3   2     3201.48     3139.69     94.37 o 
  17   3   2       17.56      105.15     63.64 o 
  19   3   2      439.79      332.68     98.57 o 
  21   3   2      798.72      827.85    182.06 o 
 -22   4   2     8347.76     9493.96    481.31 o 
 -20   4   2     8664.18     7449.36   1499.41 o 
 -18   4   2     6533.17     6129.46    335.50 o 
 -16   4   2     9200.22     9161.80    349.60 o 
 -14   4   2    13720.45    12585.50    338.76 o 
 -12   4   2    31783.41    30180.26    595.02 o 
 -10   4   2    35663.55    35212.55    430.00 o 
  -8   4   2    26330.03    25305.18    372.23 o 
  -6   4   2    65563.77    64776.79    833.33 o 
  -4   4   2    76579.05    73355.48   1368.01 o 
  -2   4   2   104852.95   101344.70   1411.88 o 
   0   4   2   114905.65   112891.93   1579.42 o 
   2   4   2    98601.58    97450.72   1722.90 o 
   4   4   2   126751.16   126991.42   2849.88 o 
   6   4   2    48614.70    47997.90    895.46 o 
   8   4   2    39067.88    39146.43   1230.03 o 
  10   4   2    37457.03    36064.02    959.38 o 
  12   4   2    33098.13    31229.03    909.80 o 
  14   4   2    36219.93    33741.10   1600.30 o 
  16   4   2    28895.33    27199.86   1505.97 o 
  18   4   2    27974.20    30472.08   1197.72 o 
  20   4   2    24730.43    27348.92   1059.50 o 
 -21   5   2    15564.36    17289.89    874.63 o 
 -19   5   2    16945.59    18163.11    835.18 o 
 -17   5   2    21295.21    21271.64    978.16 o 
 -15   5   2    27347.55    27161.74    930.11 o 
 -13   5   2    17400.43    17581.68    418.81 o 
 -11   5   2    16000.47    15484.19    334.06 o 
  -9   5   2     9174.15     9244.56    320.96 o 
  -7   5   2     6467.67     5823.07    205.01 o 
  -5   5   2    21627.55    21883.32    381.86 o 
  -3   5   2    18216.04    16117.78    324.89 o 
  -1   5   2    45954.23    44126.84    661.21 o 
   1   5   2    57474.52    58697.33    866.26 o 
   3   5   2    16072.96    14763.89    351.48 o 
   5   5   2    17427.01    17772.91    370.42 o 
   7   5   2    14026.66    13461.45    277.24 o 
   9   5   2     6890.51     7156.51    299.45 o 
  11   5   2     4604.55     4731.15    221.24 o 
  13   5   2      207.47      259.09    113.57 o 
  15   5   2      898.88     1042.25    142.83 o 
  17   5   2      660.51      901.99    152.84 o 
  19   5   2       16.43      -46.58    119.33 o 
 -20   6   2     3364.27     2945.36    419.90 o 
 -18   6   2     8823.97     9828.45    517.97 o 
 -16   6   2    18004.53    18152.89   2033.93 o 
 -14   6   2    13480.88    13268.25    855.28 o 
 -12   6   2    27473.85    27348.14    648.01 o 
 -10   6   2    12373.50    12139.42    399.77 o 
  -8   6   2    40538.00    38471.00    859.15 o 
  -6   6   2    49178.53    48058.54    847.56 o 
  -4   6   2    56300.98    53486.92   1192.26 o 
  -2   6   2    51370.41    48435.12   1162.34 o 
   0   6   2    56262.05    52311.51    774.86 o 
   2   6   2    62663.53    60069.18    893.49 o 
   4   6   2    38994.38    39306.36    503.39 o 
   6   6   2    41912.55    41985.34    906.49 o 
   8   6   2    29444.72    30232.45   1217.25 o 
  10   6   2    63386.69    65581.77   1702.36 o 
  12   6   2    27442.42    27984.60    887.74 o 
  14   6   2    25053.33    27779.93   1072.27 o 
  16   6   2    18964.02    21076.27    833.46 o 
  18   6   2    16699.33    18061.70    828.22 o 
 -19   7   2     8008.84     8787.22    905.10 o 
 -17   7   2    14549.70    16115.02    661.17 o 
 -15   7   2     9568.89     9527.04    611.05 o 
 -13   7   2     8364.88     8226.04    534.92 o 
 -11   7   2    12335.87    13193.65    822.54 o 
  -9   7   2    13905.95    13817.48    501.47 o 
  -7   7   2    16438.12    15711.57    194.04 o 
  -5   7   2    16077.07    15571.50    252.20 o 
  -3   7   2    38381.88    35766.79   1064.59 o 
  -1   7   2    31489.15    29395.83    503.31 o 
   1   7   2    13606.65    13084.11    225.71 o 
   3   7   2     7973.54     8007.02    140.63 o 
   5   7   2     2955.97     3066.05    112.48 o 
   7   7   2     2640.32     3049.64    170.06 o 
   9   7   2     3370.07     3606.08    205.40 o 
  11   7   2     3720.12     4151.12    265.61 o 
  13   7   2     3083.98     4010.13    304.62 o 
  15   7   2      655.39      686.72    153.31 o 
  17   7   2     1380.67     1574.12    220.42 o 
 -18   8   2     6830.29     8648.57    935.94 o 
 -16   8   2     7502.38     8791.02    602.13 o 
 -14   8   2     9704.91    10403.28    870.87 o 
 -12   8   2    13937.99    14528.26    628.61 o 
 -10   8   2    22197.93    23036.74   1765.56 o 
  -8   8   2    20899.78    21095.21    827.94 o 
  -6   8   2    13522.04    13531.73    188.77 o 
  -4   8   2    41064.27    38923.66    644.45 o 
  -2   8   2    37903.63    36284.57    612.24 o 
   0   8   2    38397.17    35691.37    715.56 o 
   2   8   2    46423.04    43614.49    694.00 o 
   4   8   2    19784.05    19896.16    332.03 o 
   6   8   2    31305.23    30561.95    400.44 o 
   8   8   2    30581.32    31070.03    853.60 o 
  10   8   2    18672.58    19791.05    640.92 o 
  12   8   2    17143.32    18934.45    887.71 o 
  14   8   2    18491.59    21073.61    796.63 o 
  16   8   2    17413.88    19941.89    928.80 o 
 -17   9   2     5955.60     7232.39    869.91 o 
 -15   9   2     7020.95     8175.29    457.13 o 
 -13   9   2     5036.98     6152.51    447.08 o 
 -11   9   2     9471.23     9170.70    496.88 o 
  -9   9   2     7705.74     7875.45    475.87 o 
  -7   9   2    16259.63    15715.36    223.36 o 
  -5   9   2     8362.16     8249.38    154.09 o 
  -3   9   2    21264.50    20231.77    313.43 o 
  -1   9   2     4517.62     4326.97    150.59 o 
   1   9   2      222.55      265.30     51.98 o 
   3   9   2    16071.87    15782.29    481.83 o 
   5   9   2     7345.88     7401.04    178.93 o 
   7   9   2     7408.51     7602.66    358.34 o 
   9   9   2     1539.33     1999.74    274.18 o 
  11   9   2     2883.84     3356.66    292.09 o 
  13   9   2      915.96     1155.53    190.19 o 
  15   9   2      405.72      461.33    185.21 o 
 -16  10   2     4367.03     5025.50    733.74 o 
 -14  10   2     6847.28     7492.00   2874.00 o 
 -12  10   2    10507.84    10724.33    539.79 o 
 -10  10   2    10329.88    10187.56    527.56 o 
  -8  10   2    11718.82    10997.98    546.10 o 
  -6  10   2     9620.11     9442.53    271.22 o 
  -4  10   2    19220.24    18087.06    322.22 o 
  -2  10   2    16274.64    16027.04    321.49 o 
   0  10   2    17557.28    17205.79    367.68 o 
   2  10   2    24072.56    23835.70    419.08 o 
   4  10   2    17095.46    17785.15    328.38 o 
   6  10   2    20293.06    20058.46    281.33 o 
   8  10   2    15921.24    17027.33    663.08 o 
  10  10   2    14226.53    15906.57    634.16 o 
  12  10   2    11943.47    13894.71    698.30 o 
  14  10   2    11258.52    13031.48    680.97 o 
 -13  11   2     2836.05     2476.99    809.88 o 
 -11  11   2     8578.20     9665.09    615.67 o 
  -9  11   2     9440.68    10320.35    583.95 o 
  -7  11   2    10809.12    10263.25    326.51 o 
  -5  11   2     6878.55     6912.53    168.48 o 
  -3  11   2     5660.62     5620.24    203.34 o 
  -1  11   2     3751.53     3709.73    124.23 o 
   1  11   2     2254.06     2304.43     96.40 o 
   3  11   2     1599.68     1522.75     87.60 o 
   5  11   2     1008.85      902.99     69.41 o 
   7  11   2     2050.25     2401.65    237.03 o 
   9  11   2     1420.70     1454.36    223.60 o 
  11  11   2     2557.42     2806.69    311.39 o 
 -10  12   2     1837.49     2122.37    292.57 o 
  -8  12   2     6939.09     7079.05    467.14 o 
  -6  12   2     7611.90     7645.01    303.56 o 
  -4  12   2    10641.80    11011.88    261.69 o 
  -2  12   2     9110.02     9423.16    229.66 o 
   0  12   2     9546.40    10056.53    273.57 o 
   2  12   2    11038.01    11990.82    261.78 o 
   4  12   2     7502.00     7956.78    395.73 o 
   6  12   2    10048.82    10581.92    677.08 o 
   8  12   2     7685.53     8402.40    636.65 o 
  -7  13   2     2791.20     2608.79    271.74 o 
  -5  13   2     1806.48     1625.19    184.73 o 
  -3  13   2     2722.56     2522.75    299.99 o 
  -1  13   2     2463.58     2151.35    132.04 o 
   1  13   2     1861.47     1616.25    126.98 o 
   3  13   2     1708.70     1214.56    778.33 o 
   5  13   2      837.62      958.88    232.08 o 
 -23   1   3       91.21      251.72    103.65 o 
 -21   1   3       38.47       34.58     53.88 o 
 -19   1   3      353.21      364.59     63.07 o 
 -17   1   3     1629.46     1719.98    109.91 o 
 -15   1   3       17.53       -0.83     43.76 o 
 -13   1   3       70.75      150.09     47.78 o 
 -11   1   3      496.30      529.41     33.38 o 
  -9   1   3       20.80       23.14     21.43 o 
  -7   1   3      961.67      942.22     34.85 o 
  -5   1   3    18422.61    18817.46    199.63 o 
  -3   1   3    45796.61    48727.30    614.02 o 
  -1   1   3    13074.53    13676.36    165.86 o 
   1   1   3     9000.60     9123.16    140.78 o 
   3   1   3     4434.19     4456.63    112.29 o 
   5   1   3       32.86       81.55     26.87 o 
   7   1   3     6275.90     6531.36     94.03 o 
   9   1   3     1314.94     1317.13     84.87 o 
  11   1   3       96.49      117.12     37.42 o 
  13   1   3      870.63      880.04     66.99 o 
  15   1   3      412.54      587.32     61.21 o 
  17   1   3      244.61      241.41     57.05 o 
  19   1   3       53.52       40.08     56.18 o 
  21   1   3      141.86      223.22    110.24 o 
 -22   2   3       66.27      -44.57     75.33 o 
 -20   2   3      758.55      559.89     74.55 o 
 -18   2   3       38.91       32.30     40.66 o 
 -16   2   3     1289.89     1220.05     84.17 o 
 -14   2   3     3818.92     3746.39    115.96 o 
 -12   2   3       58.15       91.21     26.99 o 
 -10   2   3      807.70      962.79     36.06 o 
  -8   2   3      817.49      969.65     41.73 o 
  -6   2   3      445.49      466.95     23.78 o 
  -4   2   3     3381.90     3425.53     74.52 o 
  -2   2   3     2415.65     2712.55     50.66 o 
   0   2   3     1046.92      993.60     38.27 o 
   2   2   3    21026.94    22006.68    257.79 o 
   4   2   3     1121.40     1143.79     55.76 o 
   6   2   3      935.15     1121.63     62.88 o 
   8   2   3     1128.34     1297.63     54.77 o 
  10   2   3     6644.95     6443.78    164.92 o 
  12   2   3     4210.40     4642.31    121.66 o 
  14   2   3      117.35      122.78     74.22 o 
  16   2   3       82.39      115.51     45.33 o 
  18   2   3      719.05      739.09     70.82 o 
  20   2   3      359.54      370.77     79.71 o 
 -21   3   3      301.15      241.16     84.46 o 
 -19   3   3        1.98      -35.07     64.42 o 
 -17   3   3       27.25       32.29     35.53 o 
 -15   3   3      761.01      721.10     77.45 o 
 -13   3   3     1537.13     1584.95     61.05 o 
 -11   3   3      200.36      265.75     35.47 o 
  -9   3   3     2107.62     2280.21     49.06 o 
  -7   3   3    10556.47    10573.07    185.84 o 
  -5   3   3      246.29      299.53     31.56 o 
  -3   3   3      976.68      963.07     52.85 o 
  -1   3   3       27.71       24.43     17.20 o 
   1   3   3     2189.90     2369.61     60.07 o 
   3   3   3     1411.79     1527.12     48.14 o 
   5   3   3        1.69        2.64     34.72 o 
   7   3   3      530.20      655.76     80.66 o 
   9   3   3     1831.37     1805.83     80.45 o 
  11   3   3      902.43      848.90     90.91 o 
  13   3   3     1278.55     1359.76     68.31 o 
  15   3   3      141.90      102.61     55.30 o 
  17   3   3      421.69      540.73     91.80 o 
  19   3   3      115.79      164.70    181.57 o 
 -22   4   3       15.75       17.06    124.20 o 
 -20   4   3      183.32      304.53    122.35 o 
 -18   4   3      619.71      542.20     46.28 o 
 -16   4   3       72.72       76.78     35.68 o 
 -14   4   3       23.11        7.94     26.05 o 
 -12   4   3     1196.40     1244.06     61.57 o 
 -10   4   3      515.65      531.02     47.01 o 
  -8   4   3     1678.96     1817.79     42.86 o 
  -6   4   3      549.15      649.44     24.74 o 
  -4   4   3     5420.86     5733.36     73.50 o 
  -2   4   3      391.48      414.42     37.74 o 
   0   4   3      183.88      185.36     24.26 o 
   2   4   3      101.81      178.14     28.64 o 
   4   4   3     1024.20     1022.84     24.11 o 
   6   4   3    14994.92    15699.43    205.73 o 
   8   4   3     3536.73     3486.47     66.20 o 
  10   4   3     1737.56     1800.35     85.59 o 
  12   4   3     4767.54     4638.79    301.38 o 
  14   4   3      577.73      550.53     49.61 o 
  16   4   3      709.24      821.17    126.27 o 
  18   4   3       76.39      140.56    140.23 o 
  20   4   3      156.50       84.85    145.67 o 
 -21   5   3     1789.00     1858.97    272.89 o 
 -19   5   3     1573.83     1378.90    163.67 o 
 -17   5   3     2998.56     3217.75    153.29 o 
 -15   5   3     1442.27     1362.15    133.11 o 
 -13   5   3     3095.86     3226.29    119.14 o 
 -11   5   3     2685.65     3038.34    166.06 o 
  -9   5   3      709.88      634.76     52.32 o 
  -7   5   3      573.89      606.52     57.86 o 
  -5   5   3     1099.91     1265.57     56.53 o 
  -3   5   3     3601.86     3708.23     65.34 o 
  -1   5   3      789.64      736.56     35.60 o 
   1   5   3     5428.22     5614.92     79.69 o 
   3   5   3     2350.56     2276.13     81.76 o 
   5   5   3      721.79      715.31     37.35 o 
   7   5   3     4151.73     4213.60    180.86 o 
   9   5   3      256.90      199.00     35.46 o 
  11   5   3     2453.01     2530.56    173.50 o 
  13   5   3      402.45      227.91     58.96 o 
  15   5   3      252.90      514.32    154.06 o 
  17   5   3     1323.69     1640.07    194.29 o 
  19   5   3       46.73      105.24    150.19 o 
 -20   6   3       32.31     -159.77    159.77 o 
 -18   6   3       25.14     -136.38    136.38 o 
 -16   6   3       88.46       96.25     79.89 o 
 -14   6   3      624.32      598.18     69.04 o 
 -12   6   3      692.59      627.70     73.57 o 
 -10   6   3      594.76      712.71    104.92 o 
  -8   6   3     1065.31     1125.56     53.47 o 
  -6   6   3       14.61       12.23     30.71 o 
  -4   6   3      536.43      469.64     48.70 o 
  -2   6   3     4285.88     4336.45     99.47 o 
   0   6   3    13280.18    13320.91    176.12 o 
   2   6   3      576.09      487.11     33.31 o 
   4   6   3     5464.42     5489.26    126.87 o 
   6   6   3     6204.43     6341.31    163.33 o 
   8   6   3       39.21       22.61     49.66 o 
  10   6   3     1839.00     2048.19    383.09 o 
  12   6   3      847.65      870.75    133.80 o 
  14   6   3     1251.12     1491.66    232.10 o 
  16   6   3     1115.27     1232.55    183.81 o 
  18   6   3       79.67      -60.44    159.00 o 
 -19   7   3     2989.78     3336.01    369.93 o 
 -17   7   3      685.23      863.05    300.86 o 
 -15   7   3        9.75       53.77     56.96 o 
 -13   7   3     1404.80     1241.64     82.83 o 
 -11   7   3     2353.46     2417.69    177.90 o 
  -9   7   3      909.86      817.20     67.23 o 
  -7   7   3      584.03      535.09     36.93 o 
  -5   7   3     2675.97     2767.58     98.90 o 
  -3   7   3     3610.12     3541.28     86.90 o 
  -1   7   3     6164.21     6023.42    196.76 o 
   1   7   3     1053.78     1066.20     49.13 o 
   3   7   3      362.76      321.55     43.87 o 
   5   7   3      913.16      984.83     70.70 o 
   7   7   3     5217.27     5184.79    108.98 o 
   9   7   3     1537.66     1463.13    203.48 o 
  11   7   3      659.55      895.59    142.21 o 
  13   7   3      367.60      346.14    141.13 o 
  15   7   3       95.48      369.92    173.42 o 
  17   7   3      497.71      592.95    170.32 o 
 -18   8   3      723.13      674.96    220.28 o 
 -16   8   3      749.49      133.13    351.56 o 
 -14   8   3     2596.20     2565.16    126.90 o 
 -12   8   3     1065.42     1279.74    290.24 o 
 -10   8   3     1219.51     1062.87    388.92 o 
  -8   8   3     1428.35     1436.96     63.60 o 
  -6   8   3     1273.95     1332.91     82.46 o 
  -4   8   3       68.23       18.35     54.54 o 
  -2   8   3      351.73      343.94     66.31 o 
   0   8   3     9026.46     9032.95    308.34 o 
   2   8   3      964.36      836.75     52.34 o 
   4   8   3     2712.58     2645.44    101.02 o 
   6   8   3     1294.25     1310.93     73.17 o 
   8   8   3     2097.50     2351.27    180.79 o 
  10   8   3     3521.37     4228.89    263.06 o 
  12   8   3     2982.82     3396.99    291.10 o 
  14   8   3     1169.34     1390.07    285.85 o 
  16   8   3     2252.42     2683.78    288.27 o 
 -17   9   3     1824.66     1710.91    300.16 o 
 -15   9   3     1287.81     1579.17    264.13 o 
 -13   9   3     1262.49     1073.90    311.32 o 
 -11   9   3     1445.18     1706.58    217.55 o 
  -9   9   3     1348.76     1256.38    205.59 o 
  -7   9   3     5251.03     5126.51    137.04 o 
  -5   9   3      608.73      667.30     79.07 o 
  -3   9   3     4369.02     4207.24    121.63 o 
  -1   9   3     1578.28     1521.65     86.14 o 
   1   9   3     4021.07     4312.99    139.39 o 
   3   9   3     1864.61     2031.80    100.77 o 
   5   9   3      602.63      540.38     68.21 o 
   7   9   3      285.93      151.04     76.07 o 
   9   9   3     1157.61     1099.05    210.55 o 
  11   9   3       32.06      139.80    135.68 o 
  13   9   3      249.13      256.96    154.01 o 
  15   9   3        8.30     -212.57    212.57 o 
 -16  10   3      298.29      407.64    189.06 o 
 -14  10   3      952.48     1089.34    241.04 o 
 -12  10   3      545.11      572.34    178.75 o 
 -10  10   3       93.12      -29.69    109.93 o 
  -8  10   3       35.45       47.65     21.42 o 
  -6  10   3     1063.88     1033.63    133.18 o 
  -4  10   3     2670.79     2724.23    108.15 o 
  -2  10   3      627.97      578.90     58.75 o 
   0  10   3       18.21        1.12     39.38 o 
   2  10   3     6532.81     6554.50    169.55 o 
   4  10   3     1296.17     1436.73     64.26 o 
   6  10   3     4814.76     4803.36    106.78 o 
   8  10   3      867.33      932.25    159.38 o 
  10  10   3      830.66     1069.51    196.52 o 
  12  10   3     1120.75     1339.88    215.44 o 
 -13  11   3     2420.13     2702.46    505.98 o 
 -11  11   3      710.40      497.27    184.64 o 
  -9  11   3     1521.55     1303.21    228.37 o 
  -7  11   3     3614.91     3899.26    657.06 o 
  -5  11   3     2979.68     3061.05    124.18 o 
  -3  11   3     3593.46     3626.88    134.26 o 
  -1  11   3     1599.32     1343.63     85.45 o 
   1  11   3     1201.94     1065.27     75.58 o 
   3  11   3     2022.22     1785.11    100.91 o 
   5  11   3      236.74      458.85    198.98 o 
   7  11   3      239.47      255.79    135.48 o 
   9  11   3     1061.93     1078.42    202.03 o 
  11  11   3      264.69      410.77    161.86 o 
 -10  12   3      682.28      741.57    262.92 o 
  -8  12   3     1069.95     1124.07    206.21 o 
  -6  12   3      635.35      648.56    159.06 o 
  -4  12   3      919.67      857.37     84.48 o 
  -2  12   3      105.83      166.12     56.94 o 
   0  12   3      193.83      186.24     56.90 o 
   2  12   3      543.38      539.26     71.64 o 
   4  12   3      897.12      677.14    543.90 o 
   6  12   3     1321.65     1428.81    269.16 o 
   8  12   3     3180.55     3180.88    337.19 o 
  -5  13   3      881.07      658.68    152.28 o 
  -3  13   3     1174.92     1414.83    352.45 o 
  -1  13   3     1493.98     1467.80    124.17 o 
   1  13   3     1484.56     1470.65    153.67 o 
   3  13   3     1397.33      996.50    672.23 o 
 -22   0   4      581.28      510.67    125.23 o 
 -20   0   4      523.20      383.30    116.35 o 
 -18   0   4     2283.73     2318.94    175.31 o 
 -16   0   4     2158.60     2236.70    179.19 o 
 -14   0   4      724.50      832.09     82.18 o 
 -12   0   4       89.55       67.03     41.68 o 
 -10   0   4    17374.13    16746.85    292.43 o 
  -8   0   4    20553.53    21141.66    334.65 o 
  -6   0   4    54663.71    56340.87   1217.31 o 
  -4   0   4    17534.31    18847.10    334.38 o 
  -2   0   4   254852.02   273021.91   9687.40 o 
   0   0   4      435.08      729.99    190.64 o 
   2   0   4   107134.02   102395.09   2394.68 o 
   4   0   4    62447.81    61194.51   1260.87 o 
   6   0   4    76504.71    76538.06   1762.09 o 
   8   0   4    47991.61    47467.43    880.05 o 
  10   0   4    24947.33    25414.30   1412.20 o 
  12   0   4     9401.96     9370.24    397.16 o 
  14   0   4     7471.43     7972.13    665.15 o 
  16   0   4     9343.13     9419.92    296.73 o 
  18   0   4    14241.68    15453.76    589.13 o 
  20   0   4    11238.68    10997.12    407.25 o 
 -23   1   4    10659.16    10425.13    302.28 o 
 -21   1   4    22774.21    22191.82    548.55 o 
 -19   1   4    31012.75    30247.13    672.04 o 
 -17   1   4    23237.89    22516.82    506.10 o 
 -15   1   4    42513.08    40690.62    763.62 o 
 -13   1   4    39755.91    38390.61    533.98 o 
 -11   1   4   101747.22    99488.23   1561.85 o 
  -9   1   4    67854.81    67846.39    910.04 o 
  -7   1   4   146541.58   150298.77   2747.20 o 
  -5   1   4   132737.05   136878.31   2321.45 o 
  -3   1   4    70047.82    71405.33   1053.49 o 
  -1   1   4   146547.88   153633.22   3039.90 o 
   1   1   4    63027.65    60803.52    878.72 o 
   3   1   4    57173.75    55641.16    803.25 o 
   5   1   4   146585.14   145642.61   2910.82 o 
   7   1   4    56072.24    55039.98    908.10 o 
   9   1   4    52150.04    50728.64    742.72 o 
  11   1   4    20576.11    20205.57    589.50 o 
  13   1   4    22080.97    21573.66    738.02 o 
  15   1   4    10327.47    10219.48    402.01 o 
  17   1   4     7853.84     8153.05    239.41 o 
  19   1   4    12205.84    12563.13    296.68 o 
 -22   2   4       37.56       64.81     60.42 o 
 -20   2   4      264.47      303.42     71.92 o 
 -18   2   4      217.28      271.24     82.08 o 
 -16   2   4    10854.22    10700.79    289.44 o 
 -14   2   4     2553.93     2483.88     79.36 o 
 -12   2   4    12038.05    12255.29    194.83 o 
 -10   2   4     3899.30     3988.65    126.19 o 
  -8   2   4    14559.17    14911.06    267.43 o 
  -6   2   4     9976.53     9875.01    179.92 o 
  -4   2   4    24202.17    24094.22    280.88 o 
  -2   2   4    33627.49    33270.01    375.99 o 
   0   2   4    16825.61    16334.05    216.71 o 
   2   2   4    15230.79    14642.97    184.22 o 
   4   2   4    48877.74    48356.09    719.29 o 
   6   2   4    37280.14    36190.80    500.03 o 
   8   2   4    52917.68    52887.91    722.10 o 
  10   2   4    26569.78    26521.25    582.74 o 
  12   2   4    44879.25    44840.23   1432.17 o 
  14   2   4    13017.19    13979.88    368.49 o 
  16   2   4    10928.90    11130.64    322.63 o 
  18   2   4     9958.36    10058.68    244.64 o 
  20   2   4     9202.05     9289.40    369.28 o 
 -23   3   4    19360.67    19234.49    613.84 o 
 -21   3   4    17294.39    16604.24    690.81 o 
 -19   3   4    23015.61    22269.64    521.08 o 
 -17   3   4    15668.03    15904.65    345.13 o 
 -15   3   4    47673.41    46641.71    810.80 o 
 -13   3   4    45854.14    44998.18    622.90 o 
 -11   3   4    43323.88    42608.64    522.72 o 
  -9   3   4    95625.20    96681.34   1454.49 o 
  -7   3   4    73378.20    73733.84   1030.95 o 
  -5   3   4   141246.91   143746.69   2313.22 o 
  -3   3   4    56340.06    56000.25    716.40 o 
  -1   3   4   137839.77   136907.50   2361.24 o 
   1   3   4    76819.88    77417.75   1110.87 o 
   3   3   4   117977.91   120368.66   2186.90 o 
   5   3   4    34552.17    32821.75    437.96 o 
   7   3   4    31477.35    31795.00    378.76 o 
   9   3   4    23733.61    24121.01    496.55 o 
  11   3   4    11600.36    11928.08    403.50 o 
  13   3   4    31699.09    30420.90    914.79 o 
  15   3   4    10995.45    10713.81    345.21 o 
  17   3   4    13991.90    13764.82    434.56 o 
  19   3   4     7080.03     8037.45    396.82 o 
 -22   4   4      391.65      100.36    173.68 o 
 -20   4   4     1477.20     1404.38    139.32 o 
 -18   4   4        5.50       40.09     42.04 o 
 -16   4   4      705.64      724.42     76.96 o 
 -14   4   4      611.27      538.41     69.60 o 
 -12   4   4     2999.88     2967.38     67.78 o 
 -10   4   4     1412.13     1546.06     43.14 o 
  -8   4   4     2916.74     2724.30     62.82 o 
  -6   4   4    12219.02    12969.27    161.28 o 
  -4   4   4    59175.73    60702.69    776.01 o 
  -2   4   4    39991.77    41927.28    483.49 o 
   0   4   4    53620.18    53466.36    727.07 o 
   2   4   4    25653.45    25875.69    544.01 o 
   4   4   4    16992.50    15936.01    200.06 o 
   6   4   4    15301.89    15443.40    274.53 o 
   8   4   4    16522.17    16653.51    283.65 o 
  10   4   4    16864.02    16488.51    411.11 o 
  12   4   4    22747.43    22070.18   1727.84 o 
  14   4   4    12673.49    11906.27    719.03 o 
  16   4   4    20493.94    21113.64   1055.47 o 
  18   4   4    16887.18    18439.82    769.70 o 
 -21   5   4    18639.37    19394.35    792.85 o 
 -19   5   4    25126.28    25427.90    747.25 o 
 -17   5   4    32686.09    33105.21    773.74 o 
 -15   5   4    28016.26    28374.98    735.56 o 
 -13   5   4    33436.70    32336.62    724.61 o 
 -11   5   4    21163.54    20797.44    252.71 o 
  -9   5   4    48752.32    48855.03    626.19 o 
  -7   5   4    46778.30    46885.95    623.32 o 
  -5   5   4    74347.45    73471.50   1050.33 o 
  -3   5   4    53415.52    50385.53    662.85 o 
  -1   5   4   109992.46   108899.43   1700.38 o 
   1   5   4    54064.42    53549.43    708.02 o 
   3   5   4    50823.34    49491.00    763.71 o 
   5   5   4    22649.08    22247.94    334.23 o 
   7   5   4    44156.53    44678.79    970.42 o 
   9   5   4    21346.43    20587.50    401.72 o 
  11   5   4    17645.26    17512.42    980.72 o 
  13   5   4     8418.35     8098.47    485.20 o 
  15   5   4    10413.97    11940.09    490.11 o 
  17   5   4     9407.00    10376.35    490.74 o 
  19   5   4     4911.09     5565.56   1000.81 o 
 -20   6   4      607.84      555.96    161.29 o 
 -18   6   4       80.08      136.71     78.66 o 
 -16   6   4     1217.69     1345.06    170.84 o 
 -14   6   4     1399.06     1401.30     99.17 o 
 -12   6   4      639.30      700.35    124.59 o 
 -10   6   4     1793.53     1881.01     63.57 o 
  -8   6   4     6901.92     6924.44    116.62 o 
  -6   6   4    22653.68    22806.97    386.32 o 
  -4   6   4     1803.02     1746.72     64.00 o 
  -2   6   4    11358.69    11493.08    178.04 o 
   0   6   4     8464.26     8204.49    117.98 o 
   2   6   4    45157.62    45099.76    686.80 o 
   4   6   4    20877.18    20615.49    366.08 o 
   6   6   4     9639.44     9640.73    162.64 o 
   8   6   4    13266.58    12658.55    466.24 o 
  10   6   4    17191.10    17915.76   1426.03 o 
  12   6   4    20078.40    21109.30   1734.20 o 
  14   6   4    13233.53    14849.40    745.42 o 
  16   6   4    21205.25    24062.79    983.99 o 
  18   6   4    10611.35    12183.47    613.80 o 
 -19   7   4    21699.87    22950.16   1107.40 o 
 -17   7   4    19843.34    21934.01   1208.27 o 
 -15   7   4    27291.12    28364.36    725.49 o 
 -13   7   4    14484.48    14116.14    501.88 o 
 -11   7   4    42268.29    41085.08   1082.76 o 
  -9   7   4    28888.60    27633.58    475.71 o 
  -7   7   4    43721.44    42637.95    690.86 o 
  -5   7   4    37852.89    36322.94    659.97 o 
  -3   7   4    54465.57    51522.29    813.17 o 
  -1   7   4    32717.53    31771.83    503.38 o 
   1   7   4    31945.31    31376.14    543.49 o 
   3   7   4    13760.29    13643.78    239.44 o 
   5   7   4    19138.02    18944.11    610.62 o 
   7   7   4     9482.23     9195.50    134.17 o 
   9   7   4    28257.17    25736.29   1623.65 o 
  11   7   4    12811.95    14386.82    637.91 o 
  13   7   4    13314.78    15168.59    629.39 o 
  15   7   4     6848.81     8348.75    524.59 o 
  17   7   4     8280.21    10343.20    574.75 o 
 -18   8   4      640.52      866.30    520.59 o 
 -16   8   4      365.31      291.37    239.48 o 
 -14   8   4        9.48       71.15    129.60 o 
 -12   8   4     3737.93     3979.64    308.36 o 
 -10   8   4     2537.43     2571.65     80.90 o 
  -8   8   4      383.95      373.92     58.39 o 
  -6   8   4     2296.77     2402.33    189.86 o 
  -4   8   4     3814.04     3840.12    117.69 o 
  -2   8   4    14416.34    14496.12    269.79 o 
   0   8   4    14129.66    13755.38    279.55 o 
   2   8   4    14619.25    14720.55    364.00 o 
   4   8   4     9331.76     9022.90    293.38 o 
   6   8   4    15865.99    16479.39    384.34 o 
   8   8   4    16876.71    17313.89    687.71 o 
  10   8   4     4773.52     5620.94    379.19 o 
  12   8   4     9352.36    10358.66    488.38 o 
  14   8   4    14716.54    16847.16    836.17 o 
  16   8   4    10214.17    12051.95    713.63 o 
 -17   9   4    12799.17    14679.18   1252.57 o 
 -15   9   4    21803.87    23673.25   1586.12 o 
 -13   9   4    24537.97    26098.71   1603.15 o 
 -11   9   4    25740.96    25134.07   1114.78 o 
  -9   9   4    17634.30    16980.71    259.71 o 
  -7   9   4     5318.32     5416.21    124.72 o 
  -5   9   4    27255.48    27769.63    615.15 o 
  -3   9   4    17893.98    17698.12    638.23 o 
  -1   9   4    16970.42    16827.49    505.17 o 
   1   9   4    10791.99    10776.48    289.05 o 
   3   9   4    36156.91    36141.83    851.76 o 
   5   9   4    18485.35    18724.39    532.34 o 
   7   9   4     9080.68     8883.81    603.36 o 
   9   9   4    10081.58    11297.49    491.23 o 
  11   9   4     9397.07    10402.52    561.63 o 
  13   9   4    12183.37    14368.71    776.46 o 
 -16  10   4      320.87      638.65    222.01 o 
 -14  10   4     1057.84     1140.75    237.52 o 
 -12  10   4     2618.43     2973.99    307.59 o 
 -10  10   4     2434.61     2537.71    304.41 o 
  -8  10   4      817.66      740.85     88.86 o 
  -6  10   4     2054.93     2096.70    101.48 o 
  -4  10   4     1835.11     1895.47     95.53 o 
  -2  10   4     3816.17     3948.22    174.82 o 
   0  10   4     4452.64     4522.82    145.89 o 
   2  10   4     7348.39     7381.98    178.36 o 
   4  10   4     5676.79     5509.46    170.39 o 
   6  10   4    10583.67    11034.26    303.03 o 
   8  10   4     9677.35    10392.64    540.78 o 
  10  10   4     7248.34     8201.99    517.08 o 
  12  10   4     6395.50     7218.98    604.86 o 
 -13  11   4    10907.74    12147.22    725.85 o 
 -11  11   4    14425.15    15142.89    764.60 o 
  -9  11   4    15942.03    15997.02    850.28 o 
  -7  11   4    13312.16    12480.27    659.43 o 
  -5  11   4     9813.06    10083.12    250.71 o 
  -3  11   4    10955.78    11050.98    254.38 o 
  -1  11   4    11510.61    11768.17    285.57 o 
   1  11   4    11644.92    11931.14    335.63 o 
   3  11   4     8490.70     8889.86    351.99 o 
   5  11   4     6150.10     6590.57    343.88 o 
   7  11   4     7217.71     7954.03    458.76 o 
   9  11   4     8170.48     8984.67    495.32 o 
 -10  12   4     2178.53     1730.55    499.64 o 
  -8  12   4     3997.96     4147.91    341.22 o 
  -6  12   4     3385.04     3623.20    288.51 o 
  -4  12   4     1439.27     1313.66    170.87 o 
  -2  12   4      110.19       98.78     66.50 o 
   0  12   4     1579.26     1425.07    127.30 o 
   2  12   4     3659.12     3768.13    193.83 o 
   4  12   4     4547.91     2656.84   1926.91 o 
   6  12   4     3384.41     1481.95   1363.13 o 
   8  12   4     4542.53     3824.27   2461.34 o 
  -5  13   4     5191.15     5653.78    364.03 o 
  -3  13   4     7442.93     7847.05    243.03 o 
  -1  13   4     5340.90     5504.69    211.12 o 
   1  13   4     7677.05     7989.45    295.16 o 
   3  13   4     6812.30     7087.51    443.52 o 
 -23   1   5       75.35       19.84     64.84 o 
 -21   1   5        1.80      -12.16     84.04 o 
 -19   1   5     1307.49     1268.71    146.13 o 
 -17   1   5     2592.18     2422.43    186.36 o 
 -15   1   5     1444.47     1603.91     74.91 o 
 -13   1   5      473.33      577.53     49.09 o 
 -11   1   5      575.99      701.59     46.28 o 
  -9   1   5      244.37      269.63     39.06 o 
  -7   1   5     7304.91     7910.26    125.86 o 
  -5   1   5    18798.19    20791.47    327.06 o 
  -3   1   5    10501.83    12310.75    185.74 o 
  -1   1   5    35180.92    38930.00    533.45 o 
   1   1   5    33467.89    34708.60    486.73 o 
   3   1   5       62.35      159.39     51.48 o 
   5   1   5      731.61      863.24     74.77 o 
   7   1   5        2.16      -44.44     44.44 o 
   9   1   5      801.52      832.94     59.35 o 
  11   1   5       26.64      178.82     49.18 o 
  13   1   5     1893.83     1977.38     98.19 o 
  15   1   5       99.07      115.07     56.76 o 
  17   1   5       32.13       36.04     66.12 o 
  19   1   5      103.66      174.22     70.26 o 
 -22   2   5      839.62      548.58     87.52 o 
 -20   2   5        2.05       36.46     71.93 o 
 -18   2   5      354.05      328.48     88.40 o 
 -16   2   5      126.88      113.79     43.54 o 
 -14   2   5       19.79       74.19     36.87 o 
 -12   2   5     5786.51     5983.82    122.28 o 
 -10   2   5     3253.00     3350.57     82.83 o 
  -8   2   5       21.68       59.92     26.07 o 
  -6   2   5     7098.35     7549.54    117.28 o 
  -4   2   5       49.98       76.86     33.39 o 
  -2   2   5      227.76      355.91     51.97 o 
   0   2   5       55.56       66.12     30.61 o 
   2   2   5     8238.47     8599.94    132.85 o 
   4   2   5     3920.51     3913.66    112.61 o 
   6   2   5     2947.93     2950.63     91.41 o 
   8   2   5     2555.91     2612.83     85.24 o 
  10   2   5     1701.58     1875.68     66.33 o 
  12   2   5     3600.85     3597.38    178.94 o 
  14   2   5      207.68      131.75     73.12 o 
  16   2   5      205.86      166.85     97.50 o 
  18   2   5     1893.99     1785.92    122.59 o 
 -23   3   5       38.14      163.15    146.97 o 
 -21   3   5        9.94       27.72     67.53 o 
 -19   3   5      119.36      171.65     75.97 o 
 -17   3   5      124.00      204.62     77.68 o 
 -15   3   5     9973.02     9624.17    265.49 o 
 -13   3   5     4104.21     4214.79    129.98 o 
 -11   3   5     1551.47     1650.10     67.42 o 
  -9   3   5      654.79      754.64     79.82 o 
  -7   3   5      265.34      306.30     48.31 o 
  -5   3   5     1253.90     1567.04     57.62 o 
  -3   3   5      163.88      156.94     33.44 o 
  -1   3   5     3054.24     3513.33     66.98 o 
   1   3   5    16963.67    18359.28    288.08 o 
   3   3   5       76.26      128.32     31.56 o 
   5   3   5     4798.82     4923.01    123.78 o 
   7   3   5       12.08      107.34     75.73 o 
   9   3   5     1570.57     1610.07     61.92 o 
  11   3   5      279.86      273.72     39.97 o 
  13   3   5       45.83       70.86     50.94 o 
  15   3   5      961.39      896.78     94.98 o 
  17   3   5      439.18      511.83    132.50 o 
  19   3   5       62.07       10.59     97.55 o 
 -22   4   5      257.00      221.33    142.81 o 
 -20   4   5       95.68        7.47     93.18 o 
 -18   4   5      335.03      362.02     59.50 o 
 -16   4   5      250.21      207.33     58.17 o 
 -14   4   5      569.17      460.57     42.68 o 
 -12   4   5      110.38      148.47     35.26 o 
 -10   4   5     4078.74     4271.94     92.45 o 
  -8   4   5      443.57      638.57     48.16 o 
  -6   4   5     2001.21     2116.91     82.13 o 
  -4   4   5      909.08      935.94     44.71 o 
  -2   4   5      835.00      895.53     55.27 o 
   0   4   5      654.21      627.40     62.03 o 
   2   4   5      378.79      511.66     67.33 o 
   4   4   5     6932.21     7492.50    148.83 o 
   6   4   5     1192.20     1265.97     58.30 o 
   8   4   5        3.35       30.35     27.62 o 
  10   4   5     1549.37     1296.30    120.83 o 
  12   4   5       64.23       63.72     52.60 o 
  14   4   5       72.94       89.07     56.77 o 
  16   4   5     2447.34     2298.40    410.15 o 
  18   4   5     2187.46     2356.35    262.44 o 
 -21   5   5      947.88      656.65    132.07 o 
 -19   5   5      605.29      418.52    145.83 o 
 -17   5   5      576.60      421.80    110.27 o 
 -15   5   5     1967.45     1940.20     73.05 o 
 -13   5   5     5827.97     5959.89    161.11 o 
 -11   5   5     2176.51     2006.59     73.65 o 
  -9   5   5     4375.78     4924.64    101.90 o 
  -7   5   5     2496.28     2477.04     69.11 o 
  -5   5   5      315.33      313.00     35.98 o 
  -3   5   5     2017.14     2074.67     92.13 o 
  -1   5   5      647.46      712.48     46.61 o 
   1   5   5     1708.92     1899.37     60.48 o 
   3   5   5     7644.75     7478.25    203.70 o 
   5   5   5     2449.53     2570.30     66.67 o 
   7   5   5     2411.91     2306.89     85.46 o 
   9   5   5     1221.51     1210.02     69.75 o 
  11   5   5      416.37      570.31     56.72 o 
  13   5   5      353.81      387.31     63.56 o 
  15   5   5      334.49      320.60    236.15 o 
  17   5   5       72.51      133.24    128.53 o 
 -20   6   5       53.36     -131.04    131.04 o 
 -18   6   5       77.24       14.77     76.69 o 
 -16   6   5      247.48      310.64     96.97 o 
 -14   6   5       73.68      123.85     32.53 o 
 -12   6   5     1534.60     1509.69     90.36 o 
 -10   6   5     1290.08     1458.93     82.80 o 
  -8   6   5     1667.06     1599.59     97.74 o 
  -6   6   5     1060.78     1143.31     51.68 o 
  -4   6   5      352.12      380.72     43.14 o 
  -2   6   5        7.80       -1.12     33.36 o 
   0   6   5       57.83      127.17     55.76 o 
   2   6   5        5.26       38.45     37.79 o 
   4   6   5      956.86      855.98     43.69 o 
   6   6   5     1582.88     1491.86     72.30 o 
   8   6   5      109.30      171.70     37.08 o 
  10   6   5      283.40      240.68     49.01 o 
  12   6   5       59.11      159.33     70.80 o 
  14   6   5      556.08      877.07    192.29 o 
  16   6   5      562.28      647.73    189.98 o 
 -19   7   5      178.49      241.35    189.48 o 
 -17   7   5       71.01      127.98     84.90 o 
 -15   7   5       11.65       41.50     76.99 o 
 -13   7   5     8374.68     8188.55    355.36 o 
 -11   7   5     2851.90     2715.28     85.60 o 
  -9   7   5    10619.61    10449.04    183.83 o 
  -7   7   5     9159.13     9210.36    155.68 o 
  -5   7   5     5817.91     5824.46    125.07 o 
  -3   7   5     5663.30     5484.71    111.80 o 
  -1   7   5     3977.86     3873.70     98.27 o 
   1   7   5       43.26       70.40     34.75 o 
   3   7   5       42.38       72.53     45.08 o 
   5   7   5      153.06      149.30     55.02 o 
   7   7   5       26.50       36.48     47.75 o 
   9   7   5      317.25      357.33     43.65 o 
  11   7   5     4127.91     4670.92    523.50 o 
  13   7   5     4430.40     4818.92    386.85 o 
  15   7   5     1501.46     1576.47    227.89 o 
 -18   8   5      233.30      293.27    183.19 o 
 -16   8   5       26.77       41.70     95.81 o 
 -14   8   5        4.75       53.54    103.92 o 
 -12   8   5       89.63      123.61    106.10 o 
 -10   8   5       40.63       84.77     63.01 o 
  -8   8   5      993.42      955.13     74.91 o 
  -6   8   5        1.14       59.30     40.20 o 
  -4   8   5     1564.73     1803.92     79.54 o 
  -2   8   5        1.40        5.24     38.33 o 
   0   8   5      125.96      177.11     46.42 o 
   2   8   5     1125.82     1166.34     75.21 o 
   4   8   5       43.70       56.99     57.35 o 
   6   8   5      521.13      545.61     51.56 o 
   8   8   5     1332.58     1319.04     96.45 o 
  10   8   5     4555.78     5151.49    446.10 o 
  12   8   5     1186.50     1377.19    219.01 o 
  14   8   5     1360.34     1521.23    228.16 o 
 -17   9   5      230.85      456.18    276.22 o 
 -15   9   5     1006.76     1092.87    323.37 o 
 -13   9   5      416.07      533.49    203.33 o 
 -11   9   5     2469.28     2863.61    390.48 o 
  -9   9   5     5021.86     4994.29    216.31 o 
  -7   9   5     5696.54     5369.64    164.37 o 
  -5   9   5     4124.71     4151.38    144.63 o 
  -3   9   5     4720.07     4733.15    147.40 o 
  -1   9   5      797.26      742.02     72.15 o 
   1   9   5     3448.36     3420.66    265.51 o 
   3   9   5       53.07      111.10     48.48 o 
   5   9   5     1094.69     1199.72     70.83 o 
   7   9   5     1929.65     1938.01    114.59 o 
   9   9   5     3063.73     3627.44    442.44 o 
  11   9   5     3566.57     4579.05    371.21 o 
  13   9   5     1573.99     2202.13    300.66 o 
 -14  10   5      569.45      485.54    224.90 o 
 -12  10   5      513.38      462.43    198.07 o 
 -10  10   5        0.00     -149.86    149.86 o 
  -8  10   5      468.55      391.74     65.03 o 
  -6  10   5     3415.98     3356.90    199.74 o 
  -4  10   5      659.35      828.37    119.35 o 
  -2  10   5     1232.91     1145.31    123.50 o 
   0  10   5     2947.15     3301.54    286.29 o 
   2  10   5      967.05     1104.74    125.74 o 
   4  10   5      481.29      558.48    136.62 o 
   6  10   5        9.66       48.58    138.17 o 
   8  10   5        4.32        7.83     98.08 o 
  10  10   5      236.54      246.69    154.31 o 
  12  10   5      455.12      447.71    171.81 o 
 -13  11   5      420.54      423.56    182.74 o 
 -11  11   5      966.23      839.90    233.28 o 
  -9  11   5     2173.98     2443.61    302.08 o 
  -7  11   5     2239.12     2437.57    136.95 o 
  -5  11   5     4400.23     4772.56    213.19 o 
  -3  11   5     1824.59     1703.06    137.24 o 
  -1  11   5      507.38      588.70     72.13 o 
   1  11   5     1667.25     1619.80    116.66 o 
   3  11   5     2181.20     2139.86    148.23 o 
   5  11   5     3153.62     3593.91    336.10 o 
   7  11   5     5443.88     6557.03    394.69 o 
   9  11   5     2235.50     1986.19    329.80 o 
 -10  12   5      152.98      142.62    140.73 o 
  -8  12   5       46.74      207.23    134.52 o 
  -6  12   5       79.33       92.56    193.09 o 
  -4  12   5      403.83      381.14     77.26 o 
  -2  12   5      664.75      713.41     98.02 o 
   0  12   5     1662.21     1522.43    150.74 o 
   2  12   5      698.50      467.12    180.71 o 
   4  12   5      392.24      122.20    127.47 o 
   6  12   5      101.61      129.82    141.92 o 
  -3  13   5     1759.30     1643.05    260.09 o 
  -1  13   5     2522.81     2753.82    211.46 o 
 -22   0   6     5580.89     5154.39    736.44 o 
 -20   0   6    14636.04    14201.69    590.30 o 
 -18   0   6    14608.01    13890.84    503.02 o 
 -16   0   6     9875.10     9711.94    431.22 o 
 -14   0   6     2680.66     2662.58    164.85 o 
 -12   0   6     4154.77     4194.29    145.70 o 
 -10   0   6     1504.28     1914.96    101.87 o 
  -8   0   6     4867.93     4826.77    182.82 o 
  -6   0   6     9294.26     9835.82    452.57 o 
  -4   0   6     1578.72     1998.41    200.98 o 
  -2   0   6     3365.01     3765.06    122.69 o 
   0   0   6     2612.79     2608.34    115.04 o 
   2   0   6       15.14       26.81     50.65 o 
   4   0   6     8234.87     8535.57    214.36 o 
   6   0   6     5842.06     5863.99    191.60 o 
   8   0   6      108.69      218.29    147.48 o 
  10   0   6      287.26      262.33     58.55 o 
  12   0   6     8949.65     8958.09    314.74 o 
  14   0   6    12881.06    12814.09    528.78 o 
  16   0   6    13814.54    14333.64    631.06 o 
  18   0   6     4229.42     3882.51    435.67 o 
 -23   1   6    14079.40    14194.80    531.47 o 
 -21   1   6    24376.40    23824.86    688.57 o 
 -19   1   6    34543.29    32967.61    772.07 o 
 -17   1   6    32894.23    31352.72    584.77 o 
 -15   1   6    44793.06    43095.50    741.66 o 
 -13   1   6    42281.79    41283.71    633.90 o 
 -11   1   6    30701.98    30028.02    427.75 o 
  -9   1   6    53966.82    52789.50    835.74 o 
  -7   1   6    76776.45    77475.66   1198.63 o 
  -5   1   6   103400.93   106251.67   1995.70 o 
  -3   1   6   149871.22   158200.25   3417.94 o 
  -1   1   6   163593.25   169084.89   3675.84 o 
   1   1   6    99920.59    98685.73   1754.13 o 
   3   1   6    77639.88    75028.87   1340.04 o 
   5   1   6    57637.45    54166.25    907.38 o 
   7   1   6    35745.11    33799.42    613.01 o 
   9   1   6    36472.18    35231.98    646.91 o 
  11   1   6    59620.91    57853.58    944.28 o 
  13   1   6    41971.10    42125.66   1327.41 o 
  15   1   6    28603.75    29074.67    824.59 o 
  17   1   6    25533.78    26425.14    737.29 o 
  19   1   6    18218.59    19513.60    642.56 o 
 -22   2   6     6543.99     6440.41    313.63 o 
 -20   2   6    10141.26     9299.10    344.25 o 
 -18   2   6     4123.70     4157.70    173.54 o 
 -16   2   6     3335.68     3452.58    117.49 o 
 -14   2   6     3718.10     3614.17    138.18 o 
 -12   2   6     1237.79     1373.37     61.58 o 
 -10   2   6       37.82       64.46     34.22 o 
  -8   2   6     1005.76     1051.43     63.69 o 
  -6   2   6     3577.53     4029.34     89.64 o 
  -4   2   6     3862.70     4222.61    103.61 o 
  -2   2   6      834.22      981.22     63.11 o 
   0   2   6     1209.15     1220.71    113.14 o 
   2   2   6       86.40      128.04     35.55 o 
   4   2   6      619.11      629.57     46.10 o 
   6   2   6     1780.36     1820.22     84.56 o 
   8   2   6     1928.18     1916.24     80.67 o 
  10   2   6     7094.43     7049.66    137.20 o 
  12   2   6     8552.37     8577.11    246.73 o 
  14   2   6     4788.20     5246.47    259.86 o 
  16   2   6     6244.91     6146.02    316.81 o 
  18   2   6     5074.08     5483.62    222.12 o 
 -21   3   6    18896.94    17689.44    872.83 o 
 -19   3   6    12699.69    12146.46    453.63 o 
 -17   3   6    43413.25    42093.15    776.55 o 
 -15   3   6    43509.29    42162.72    691.22 o 
 -13   3   6    63263.55    61757.46   1009.03 o 
 -11   3   6    53302.36    52239.74    911.99 o 
  -9   3   6    58859.70    58891.34    963.78 o 
  -7   3   6    59642.42    58022.91    859.24 o 
  -5   3   6    83079.48    81935.13   1342.88 o 
  -3   3   6   101726.70   102516.97   1755.45 o 
  -1   3   6    79354.02    79022.18   1430.31 o 
   1   3   6    63265.19    63674.57   1075.48 o 
   3   3   6    37087.12    35252.20    625.16 o 
   5   3   6    68554.63    66763.25   1147.31 o 
   7   3   6    58386.62    54896.10    980.93 o 
   9   3   6    70793.29    68506.20   1179.05 o 
  11   3   6    39063.46    38342.70    853.66 o 
  13   3   6    51660.63    51158.44   1359.38 o 
  15   3   6    21034.07    20634.39    927.15 o 
  17   3   6    13823.78    13748.56    807.34 o 
 -22   4   6     1489.21     1624.81    196.25 o 
 -20   4   6     2056.36     1767.04    202.69 o 
 -18   4   6     2580.82     2410.54    163.44 o 
 -16   4   6     6425.89     6138.28    161.36 o 
 -14   4   6     4324.38     4252.30    115.46 o 
 -12   4   6     4062.41     3928.77    114.92 o 
 -10   4   6     8021.03     7792.14    159.24 o 
  -8   4   6     1851.70     1899.90     70.59 o 
  -6   4   6     1090.08     1335.92     85.03 o 
  -4   4   6       10.08       51.13     56.11 o 
  -2   4   6      751.33      937.40     50.02 o 
   0   4   6       22.30       75.08     34.60 o 
   2   4   6     3226.25     3114.58     94.88 o 
   4   4   6      325.11      405.86     40.77 o 
   6   4   6     2629.57     2645.17     85.07 o 
   8   4   6     4035.55     3889.98     84.66 o 
  10   4   6      825.16      866.94    119.84 o 
  12   4   6      745.25      780.92     80.68 o 
  14   4   6      463.46      404.70    153.99 o 
  16   4   6     2752.32     2017.93    391.99 o 
  18   4   6     5295.61     6099.75    388.57 o 
 -21   5   6     8512.49     8306.67    405.00 o 
 -19   5   6    13977.72    14243.05    567.74 o 
 -17   5   6    28006.17    24837.97   1071.74 o 
 -15   5   6    34396.76    33241.01    528.71 o 
 -13   5   6    49610.89    47504.48    749.63 o 
 -11   5   6    59069.25    57786.59    903.55 o 
  -9   5   6    66571.11    64420.34   1026.65 o 
  -7   5   6    69328.76    69366.05   1226.28 o 
  -5   5   6    23782.08    22343.25    362.18 o 
  -3   5   6    21938.32    21042.42    381.55 o 
  -1   5   6    46712.12    45257.36    883.47 o 
   1   5   6    49671.45    47959.30    753.28 o 
   3   5   6    75662.18    74158.14   1200.35 o 
   5   5   6    83039.70    80128.23   1236.80 o 
   7   5   6    71636.49    68694.93   1430.72 o 
   9   5   6    63926.02    60887.98   1615.52 o 
  11   5   6    25899.08    25179.95   1041.20 o 
  13   5   6    19595.96    18326.97   1900.29 o 
  15   5   6    15833.22    17333.19    965.92 o 
  17   5   6     9848.93    11114.97    562.22 o 
 -20   6   6     2205.21     1789.27    204.26 o 
 -18   6   6     1233.80     1242.34    138.36 o 
 -16   6   6     1629.93     1719.94     94.74 o 
 -14   6   6       15.23       51.83     50.50 o 
 -12   6   6     5828.39     5583.69    127.96 o 
 -10   6   6     2194.41     2214.61     84.00 o 
  -8   6   6      566.47      556.76     51.96 o 
  -6   6   6       35.17      -37.23     37.23 o 
  -4   6   6     1040.76     1180.06     60.09 o 
  -2   6   6     2631.19     2718.75     89.57 o 
   0   6   6       70.19       38.13     32.14 o 
   2   6   6     1251.26     1282.76     63.14 o 
   4   6   6     1850.14     1846.73     75.64 o 
   6   6   6      382.91      407.92     48.46 o 
   8   6   6     3526.82     3502.35    246.98 o 
  10   6   6     1695.46     1528.87    232.49 o 
  12   6   6     3610.44     3720.82    463.98 o 
  14   6   6     1361.93     1276.75    232.34 o 
  16   6   6      382.80      515.22    181.91 o 
 -19   7   6    10839.93    11651.64    587.29 o 
 -17   7   6    10656.95    10990.20    378.37 o 
 -15   7   6    13124.41    13658.39    479.52 o 
 -13   7   6    28934.65    27651.04    726.56 o 
 -11   7   6    46275.89    44556.86    856.41 o 
  -9   7   6    64074.77    62533.95   1018.35 o 
  -7   7   6    44655.42    42874.12    646.85 o 
  -5   7   6    41830.81    39485.57    855.55 o 
  -3   7   6    26808.19    25726.43    698.16 o 
  -1   7   6    29397.54    28049.52    477.32 o 
   1   7   6    46491.13    45299.38    829.01 o 
   3   7   6    47754.81    44992.26    886.02 o 
   5   7   6    42226.75    40478.10   1713.94 o 
   7   7   6    38058.79    35039.91   1190.86 o 
   9   7   6    28493.78    27030.91   1836.53 o 
  11   7   6    19174.76    20241.82    885.36 o 
  13   7   6    10018.35    10383.44    617.59 o 
  15   7   6    13131.79    15117.51    721.65 o 
 -18   8   6     1034.14     1373.44    215.78 o 
 -16   8   6     2823.61     2772.76    216.46 o 
 -14   8   6     3300.97     3201.17    274.80 o 
 -12   8   6      784.28      699.19     81.85 o 
 -10   8   6       48.87      156.76     50.28 o 
  -8   8   6      844.54      801.86     64.03 o 
  -6   8   6      635.53      683.64     61.99 o 
  -4   8   6       66.79      162.73     48.11 o 
  -2   8   6       59.23      141.54     47.66 o 
   0   8   6       86.60      220.69     46.79 o 
   2   8   6     4379.25     4162.26    109.93 o 
   4   8   6       26.19      131.05     51.63 o 
   6   8   6     1992.87     2039.07    100.36 o 
   8   8   6      841.18      703.44     75.93 o 
  10   8   6      245.41      120.27    133.22 o 
  12   8   6      540.30      674.60    199.84 o 
  14   8   6     1745.77     2124.07    275.08 o 
 -17   9   6     7884.19     7865.87    481.49 o 
 -15   9   6     8560.42     8886.03    522.56 o 
 -13   9   6    17087.82    16327.76    693.28 o 
 -11   9   6    13919.55    12999.73    341.71 o 
  -9   9   6    15447.55    14894.44    343.91 o 
  -7   9   6    14193.11    14107.16    352.44 o 
  -5   9   6    51232.27    50111.53    977.88 o 
  -3   9   6    44005.95    42559.79    941.71 o 
  -1   9   6    18566.39    17975.33    368.47 o 
   1   9   6    41064.20    39985.96   1010.80 o 
   3   9   6    27771.77    27191.93    634.51 o 
   5   9   6    31573.29    31254.18   1189.51 o 
   7   9   6    14307.97    13954.26    581.13 o 
   9   9   6    12020.93    13284.68    925.22 o 
  11   9   6     9708.43    11083.19    862.58 o 
 -14  10   6     1062.36      952.00    260.70 o 
 -12  10   6      931.54      831.34    176.95 o 
 -10  10   6       62.74      103.14     95.51 o 
  -8  10   6      144.46      123.25     83.54 o 
  -6  10   6      261.91      114.66     57.73 o 
  -4  10   6       30.90       64.32     60.24 o 
  -2  10   6      102.06       72.12     73.52 o 
   0  10   6       17.15       36.43     57.80 o 
   2  10   6      933.71      818.34     90.56 o 
   4  10   6       10.47       14.66     54.08 o 
   6  10   6      576.99      735.12    180.73 o 
   8  10   6     1168.09     1351.68    240.02 o 
  10  10   6      446.58      676.56    178.63 o 
 -13  11   6     6282.05     5510.79    710.43 o 
 -11  11   6     7604.84     7830.98    646.92 o 
  -9  11   6    14937.41    14420.97    791.12 o 
  -7  11   6    16279.13    16128.50    398.94 o 
  -5  11   6    18672.49    19375.40    519.74 o 
  -3  11   6    19209.18    20305.05    661.17 o 
  -1  11   6    21806.62    22889.91    828.59 o 
   1  11   6    19116.78    19869.97    564.98 o 
   3  11   6    10730.37    11221.96    446.53 o 
   5  11   6     7561.68     8172.93    503.34 o 
   7  11   6     5601.09     5780.89    494.11 o 
  -8  12   6      773.00      765.25    215.86 o 
  -6  12   6      148.51       81.70     62.54 o 
  -4  12   6      391.48      248.13     84.47 o 
  -2  12   6      204.45      287.44     91.27 o 
   0  12   6      266.93      237.16     99.97 o 
   2  12   6      601.41      412.90    138.63 o 
   4  12   6      814.00      544.96    508.99 o 
 -23   1   7        3.68      369.14    141.02 o 
 -21   1   7        7.83       -5.99    100.47 o 
 -19   1   7     1075.52     1091.28     97.86 o 
 -17   1   7      119.57      146.32     55.87 o 
 -15   1   7       38.83       16.49     47.64 o 
 -13   1   7     1764.96     1946.17     87.19 o 
 -11   1   7     1969.42     2010.78     80.47 o 
  -9   1   7     4275.22     4626.70    136.93 o 
  -7   1   7     3780.19     3994.62    114.82 o 
  -5   1   7     2180.90     2482.38     98.25 o 
  -3   1   7     1878.22     2189.15    109.43 o 
  -1   1   7       43.03      103.17     72.54 o 
   1   1   7      125.56       92.01     38.64 o 
   3   1   7     2565.13     2694.64     86.63 o 
   5   1   7       16.30      165.48     49.43 o 
   7   1   7     2448.10     2349.25     95.44 o 
   9   1   7     5275.80     5367.17    241.54 o 
  11   1   7      704.97      826.40     87.90 o 
  13   1   7      471.34      585.87     96.17 o 
  15   1   7       62.69      -72.70     72.70 o 
  17   1   7        7.92      106.33     79.17 o 
 -22   2   7      698.23      688.96    200.53 o 
 -20   2   7        5.33       10.91     82.09 o 
 -18   2   7      626.08      561.87     84.53 o 
 -16   2   7     3760.31     3620.39    135.17 o 
 -14   2   7      591.65      640.71     58.13 o 
 -12   2   7      896.63      967.36     64.96 o 
 -10   2   7      348.99      415.59     47.78 o 
  -8   2   7      103.94       77.04     40.83 o 
  -6   2   7       68.39       81.70     33.04 o 
  -4   2   7       46.79      164.41     38.45 o 
  -2   2   7     8640.19     8705.63    176.71 o 
   0   2   7        1.78       47.49     36.66 o 
   2   2   7     2679.26     2579.33     85.05 o 
   4   2   7     1645.91     1743.97     93.77 o 
   6   2   7      600.74      604.81     61.22 o 
   8   2   7      534.27      549.87     63.75 o 
  10   2   7      426.01      461.20     52.88 o 
  12   2   7        1.72      -12.63     58.50 o 
  14   2   7      718.02      717.85    102.67 o 
  16   2   7       73.28       70.09    150.04 o 
 -21   3   7        7.05        6.83     94.67 o 
 -19   3   7      220.05      194.19     58.47 o 
 -17   3   7       82.05      133.46     66.03 o 
 -15   3   7       10.39       34.01     45.40 o 
 -13   3   7       16.85       54.56     77.84 o 
 -11   3   7      345.08      385.24     49.15 o 
  -9   3   7    14340.89    14649.82    256.33 o 
  -7   3   7     7235.87     7719.95    158.69 o 
  -5   3   7     9966.71    10392.42    173.58 o 
  -3   3   7     1275.55     1427.28     59.05 o 
  -1   3   7        3.86       85.43     79.76 o 
   1   3   7     5228.35     5352.69    225.57 o 
   3   3   7     1227.85     1319.68     80.24 o 
   5   3   7      125.50      258.44     46.41 o 
   7   3   7     4411.65     4585.75    153.19 o 
   9   3   7      908.30      911.08     81.28 o 
  11   3   7     5947.76     6127.18    171.10 o 
  13   3   7     1620.54     1540.62     81.16 o 
  15   3   7     1031.71     1113.43    158.15 o 
  17   3   7      111.11      260.81    123.94 o 
 -22   4   7     1006.81     1045.89    178.02 o 
 -20   4   7      812.63      740.08    129.12 o 
 -18   4   7      561.96      415.27     65.18 o 
 -16   4   7      232.49      121.10     51.34 o 
 -14   4   7      285.44      279.71     46.62 o 
 -12   4   7       70.53      109.78     46.32 o 
 -10   4   7        2.72       15.87     38.13 o 
  -8   4   7     7386.95     7435.42    165.57 o 
  -6   4   7     1871.06     1891.22     83.09 o 
  -4   4   7      196.98      300.39     44.61 o 
  -2   4   7     1874.15     2073.63     70.03 o 
   0   4   7      400.38      430.10     53.96 o 
   2   4   7     1422.81     1550.02     59.24 o 
   4   4   7      192.94      235.02     59.15 o 
   6   4   7       49.30       81.17     48.67 o 
   8   4   7      288.04      308.43     71.27 o 
  10   4   7     2484.30     2374.70     69.14 o 
  12   4   7        3.64      -24.75     24.75 o 
  14   4   7       81.94      110.94     78.24 o 
  16   4   7       13.74      -44.73    126.22 o 
 -21   5   7     1484.75     1276.05    199.23 o 
 -19   5   7     1155.18     1171.45    169.58 o 
 -17   5   7        3.60       35.37     46.86 o 
 -15   5   7      518.64      513.51     60.35 o 
 -13   5   7       99.14       88.18     58.28 o 
 -11   5   7     1041.68      992.42     74.63 o 
  -9   5   7      111.26      180.88     42.89 o 
  -7   5   7       11.48       12.71     37.69 o 
  -5   5   7     1261.95     1256.52     71.05 o 
  -3   5   7     1381.20     1583.96     74.06 o 
  -1   5   7     3609.64     3687.70     97.27 o 
   1   5   7     1743.63     2027.49     78.69 o 
   3   5   7     3337.06     3258.42    157.48 o 
   5   5   7    13978.24    13396.32    315.35 o 
   7   5   7     2328.63     2417.29    112.06 o 
   9   5   7     2316.31     2350.16    124.95 o 
  11   5   7     1121.56      972.43    103.44 o 
  13   5   7      777.53      631.29    108.18 o 
  15   5   7        9.81       85.60    136.82 o 
 -20   6   7      579.01      422.19    138.32 o 
 -18   6   7      419.70      456.72    117.96 o 
 -16   6   7       17.34      -19.26     32.45 o 
 -14   6   7     3438.55     3172.34    102.75 o 
 -12   6   7      669.91      664.44     67.06 o 
 -10   6   7      372.38      344.55     48.17 o 
  -8   6   7      642.19      675.61     57.89 o 
  -6   6   7       19.76      -41.30     41.30 o 
  -4   6   7      731.28      814.25     63.14 o 
  -2   6   7     2682.51     2710.51    105.58 o 
   0   6   7      317.15      361.82     49.79 o 
   2   6   7       55.75       55.18     35.20 o 
   4   6   7        2.73      -17.21     30.19 o 
   6   6   7     2314.09     2318.98     94.74 o 
   8   6   7        6.56       -3.90     47.42 o 
  10   6   7       28.00       52.70     42.37 o 
  12   6   7       51.34      108.64     48.03 o 
  14   6   7      149.49      389.03    179.44 o 
 -19   7   7     1293.70     1312.02    218.16 o 
 -17   7   7     1056.19      888.04    140.36 o 
 -15   7   7     2847.72     2752.53    217.36 o 
 -13   7   7      430.72      316.34     59.74 o 
 -11   7   7       17.46      -27.51     35.50 o 
  -9   7   7      163.75      183.99     60.57 o 
  -7   7   7     1542.67     1535.30     83.92 o 
  -5   7   7     1259.01     1313.04    128.04 o 
  -3   7   7     2520.10     2652.84    105.30 o 
  -1   7   7     2396.24     2445.95     97.71 o 
   1   7   7     3967.73     3920.42    183.49 o 
   3   7   7     5938.47     6155.49    177.11 o 
   5   7   7    10333.17     9798.57    388.82 o 
   7   7   7      218.52      233.68     51.62 o 
   9   7   7     3942.11     3705.69    324.75 o 
  11   7   7     1472.86     1683.58    252.77 o 
  13   7   7       10.15     -103.97    153.06 o 
 -18   8   7     1559.71     1287.35    237.01 o 
 -16   8   7      593.18      666.32    117.14 o 
 -14   8   7      686.54      654.22    145.42 o 
 -12   8   7      443.62      368.47     47.19 o 
 -10   8   7       69.90      143.20     47.92 o 
  -8   8   7      585.36      567.82     66.19 o 
  -6   8   7       81.60       23.29     48.26 o 
  -4   8   7      580.34      577.42     65.85 o 
  -2   8   7      565.42      446.05     62.83 o 
   0   8   7     6422.96     6460.84    180.14 o 
   2   8   7      318.78      401.72     50.02 o 
   4   8   7       18.68        4.14     70.69 o 
   6   8   7       52.79       25.70     66.08 o 
   8   8   7      114.76       53.85     61.26 o 
  10   8   7      104.20       13.59    118.47 o 
  12   8   7       38.89      -62.38    145.57 o 
 -15   9   7     1878.57     1900.75    225.99 o 
 -13   9   7     1647.71     1544.94    187.69 o 
 -11   9   7      722.64      585.40     87.51 o 
  -9   9   7     1967.67     1916.54    167.99 o 
  -7   9   7       27.14      133.71     61.65 o 
  -5   9   7     1684.09     1739.84    165.88 o 
  -3   9   7      990.96     1093.25     89.50 o 
  -1   9   7     4935.24     5196.04    178.56 o 
   1   9   7     5682.89     5384.94    333.05 o 
   3   9   7     4588.39     4641.85    233.54 o 
   5   9   7     2897.48     3006.89    188.27 o 
   7   9   7     3177.53     3118.77    380.27 o 
   9   9   7      493.03      400.96    407.46 o 
  11   9   7      672.34      585.97    216.65 o 
 -14  10   7      852.79      824.12    174.76 o 
 -12  10   7      423.94      621.24    146.84 o 
 -10  10   7      368.49      333.65    130.93 o 
  -8  10   7      148.39      186.48     64.53 o 
  -6  10   7      347.42      409.07     91.65 o 
  -4  10   7     1298.58     1157.92    118.41 o 
  -2  10   7     2211.54     1827.34    137.70 o 
   0  10   7      199.30       71.78     79.85 o 
   2  10   7     1414.68     1326.11    113.00 o 
   4  10   7       37.00      -30.91     59.32 o 
   6  10   7      118.29       73.53    129.08 o 
   8  10   7       88.16      -74.70    213.33 o 
 -11  11   7     3210.64     2978.09    310.64 o 
  -9  11   7     2319.39     2598.74    264.11 o 
  -7  11   7      698.51      494.43    173.67 o 
  -5  11   7     1422.48     1412.49    153.47 o 
  -3  11   7     1510.76     1250.23    154.31 o 
  -1  11   7     1816.57     1856.08    251.07 o 
   1  11   7     3701.32     3243.31   1790.79 o 
   3  11   7     1513.89     1147.67    513.35 o 
   5  11   7     1550.96      800.69    832.59 o 
   7  11   7     1530.34     1653.18    279.51 o 
  -8  12   7     1031.01     1259.88    480.90 o 
  -6  12   7      933.69      723.34    110.06 o 
  -4  12   7     2078.85     1726.58    186.05 o 
  -2  12   7     1464.89     1625.87    373.00 o 
   0  12   7      595.13      315.12    263.23 o 
   2  12   7      177.04        5.31    147.54 o 
 -22   0   8     6452.33     6144.01    487.70 o 
 -20   0   8     7639.42     7274.32    415.39 o 
 -18   0   8    12568.90    12877.06    433.20 o 
 -16   0   8    19019.73    18683.79    574.48 o 
 -14   0   8    34359.14    33837.43    870.66 o 
 -12   0   8    34969.43    34816.78    837.97 o 
 -10   0   8    61311.81    61748.79   1636.84 o 
  -8   0   8    28209.80    29792.35    738.85 o 
  -6   0   8    59258.53    61923.83   1689.65 o 
  -4   0   8    12187.67    12959.91    340.24 o 
  -2   0   8    45221.67    45541.79   1087.12 o 
   0   0   8    16626.90    17402.20    491.71 o 
   2   0   8    20339.72    19994.43    496.33 o 
   4   0   8     8923.24     8487.15    274.24 o 
   6   0   8     7877.11     7559.33    264.12 o 
   8   0   8     9612.02     9304.89    498.82 o 
  10   0   8     7609.55     7913.63    379.21 o 
  12   0   8     2640.44     2454.37    172.77 o 
  14   0   8     1472.75     1486.45    194.98 o 
  16   0   8      812.47      638.64    149.72 o 
 -21   1   8     8033.83     7813.02    279.17 o 
 -19   1   8     4854.43     4615.98    194.88 o 
 -17   1   8    15610.77    15120.49    338.08 o 
 -15   1   8    14788.72    14703.25    327.24 o 
 -13   1   8    36141.13    35864.84    604.86 o 
 -11   1   8    25307.04    25057.31    449.48 o 
  -9   1   8    52657.42    53609.36    915.55 o 
  -7   1   8    55410.45    57369.70   1025.51 o 
  -5   1   8    33586.22    33472.30    631.38 o 
  -3   1   8    74869.20    78638.78   1452.24 o 
  -1   1   8    53578.04    53053.23    953.19 o 
   1   1   8    66076.97    66925.33   1305.30 o 
   3   1   8   107901.92   106102.63   2221.63 o 
   5   1   8    45026.10    43909.21    871.86 o 
   7   1   8    41229.34    39675.71    788.13 o 
   9   1   8    32097.24    30396.50    604.65 o 
  11   1   8    38763.20    37719.86    718.51 o 
  13   1   8    22871.95    22754.31    556.22 o 
  15   1   8    15314.60    15775.28    443.70 o 
  17   1   8    19751.81    19723.33    807.35 o 
 -22   2   8    10267.84     9978.95    447.43 o 
 -20   2   8    13551.39    12802.74    372.67 o 
 -18   2   8     4242.18     4424.30    172.81 o 
 -16   2   8    22372.03    22411.00    482.86 o 
 -14   2   8    19651.09    19487.56    362.84 o 
 -12   2   8    30004.71    30146.37    525.20 o 
 -10   2   8    15544.17    15798.69    323.63 o 
  -8   2   8    25398.38    25867.78    458.36 o 
  -6   2   8    35279.57    36034.50    615.87 o 
  -4   2   8    36189.02    37204.68    664.38 o 
  -2   2   8    33840.59    34747.07    652.48 o 
   0   2   8    22179.25    22133.30    405.41 o 
   2   2   8     8731.81     8905.45    224.20 o 
   4   2   8    12241.26    12231.49    265.04 o 
   6   2   8     3758.60     3981.88    144.86 o 
   8   2   8     6127.01     5871.92    174.10 o 
  10   2   8      197.77      223.08     88.49 o 
  12   2   8     4230.02     4274.30    159.64 o 
  14   2   8     1395.30     1247.89    173.12 o 
  16   2   8      337.14      263.57    119.63 o 
 -21   3   8     9745.92     9293.95    416.19 o 
 -19   3   8     5249.22     5196.83    201.88 o 
 -17   3   8    12268.61    11859.33    301.20 o 
 -15   3   8     8877.13     8769.93    254.90 o 
 -13   3   8    14164.13    14388.89    316.66 o 
 -11   3   8    41405.18    41504.54    748.82 o 
  -9   3   8    32620.09    32454.53    556.11 o 
  -7   3   8    55498.65    56049.55    949.58 o 
  -5   3   8    41517.14    42098.72    683.76 o 
  -3   3   8    81105.72    83222.91   1592.41 o 
  -1   3   8    47605.77    48725.64    931.60 o 
   1   3   8    51631.03    51387.91    953.34 o 
   3   3   8    35661.59    34880.45    657.76 o 
   5   3   8    57846.81    56808.39   1114.19 o 
   7   3   8    54695.16    53527.85   1028.36 o 
   9   3   8    18841.26    18070.66    384.33 o 
  11   3   8    30189.82    28814.99    499.98 o 
  13   3   8    15887.95    15590.76    396.35 o 
  15   3   8    25591.57    26090.70   1597.65 o 
 -20   4   8    16616.72    15947.14    691.68 o 
 -18   4   8    15776.12    14606.47    412.04 o 
 -16   4   8    21945.98    21506.62    500.76 o 
 -14   4   8    17378.62    17119.32    385.11 o 
 -12   4   8    16860.66    16705.77    333.15 o 
 -10   4   8    17005.38    17791.16    371.10 o 
  -8   4   8    19006.22    19203.70    356.02 o 
  -6   4   8    16197.69    16808.85    310.65 o 
  -4   4   8    27652.95    27104.08    448.40 o 
  -2   4   8    17114.51    17949.61    293.03 o 
   0   4   8    10800.93    10401.57    216.24 o 
   2   4   8    10266.27    10458.83    271.13 o 
   4   4   8     6465.61     6394.65    233.30 o 
   6   4   8     4884.82     4715.71    176.27 o 
   8   4   8     3636.77     3553.89    147.26 o 
  10   4   8     2301.99     2194.63    100.08 o 
  12   4   8     5582.23     5330.53    263.27 o 
  14   4   8      696.41      652.81    116.20 o 
  16   4   8       19.39      175.34    190.82 o 
 -21   5   8     4943.67     4801.24    336.81 o 
 -19   5   8     7908.26     7313.31    437.42 o 
 -17   5   8    10243.78     9756.84    395.48 o 
 -15   5   8    16592.73    15599.34    422.20 o 
 -13   5   8     8161.87     8140.76    241.11 o 
 -11   5   8    15243.05    15469.57    348.32 o 
  -9   5   8    17968.84    17888.90    359.12 o 
  -7   5   8    33527.70    34123.80    574.67 o 
  -5   5   8    22070.42    21905.09    373.84 o 
  -3   5   8    52420.42    52527.69    901.65 o 
  -1   5   8    45043.24    44251.11    711.52 o 
   1   5   8    62967.89    62562.61   1042.24 o 
   3   5   8    32569.20    32309.38    568.64 o 
   5   5   8    37661.33    35442.17    881.02 o 
   7   5   8    23883.18    22347.49    562.23 o 
   9   5   8    28696.89    24273.14   1126.60 o 
  11   5   8    20941.95    20842.46    746.40 o 
  13   5   8    21787.65    21031.19   1301.94 o 
  15   5   8    19897.82    21443.31   1240.09 o 
 -20   6   8    15729.63    16200.42    707.81 o 
 -18   6   8    13098.48    13434.72    575.99 o 
 -16   6   8     7794.49     7689.54    339.08 o 
 -14   6   8     7906.53     7651.32    306.98 o 
 -12   6   8    13239.59    13001.94    289.26 o 
 -10   6   8    19903.21    19668.22    398.73 o 
  -8   6   8    11020.11    10931.29    275.99 o 
  -6   6   8    20885.51    20640.66    373.92 o 
  -4   6   8    12259.28    12162.59    274.56 o 
  -2   6   8    26957.45    26542.62    497.84 o 
   0   6   8     8560.76     8470.24    228.87 o 
   2   6   8     6047.54     6117.82    148.46 o 
   4   6   8     5080.52     5166.32    137.16 o 
   6   6   8     2084.46     1909.46     88.44 o 
   8   6   8     1143.14     1199.63     91.50 o 
  10   6   8       71.11       86.55     62.77 o 
  12   6   8      707.91      674.42    148.92 o 
  14   6   8      232.53      465.75    193.99 o 
 -19   7   8     4211.72     4092.91    298.84 o 
 -17   7   8    10545.78    10770.18    596.37 o 
 -15   7   8     5493.47     5264.50    268.12 o 
 -13   7   8    18225.49    17639.33    652.78 o 
 -11   7   8    10634.57    10643.65    271.00 o 
  -9   7   8    16956.71    16684.13    332.07 o 
  -7   7   8    16733.14    16848.18    441.21 o 
  -5   7   8    25648.27    25246.63    549.66 o 
  -3   7   8    22562.99    21913.66    507.35 o 
  -1   7   8    31661.24    30848.95    685.44 o 
   1   7   8    23789.33    23262.25    455.99 o 
   3   7   8    24243.73    23596.85    611.09 o 
   5   7   8    10837.07    10197.75    334.92 o 
   7   7   8    25269.06    24465.17    702.01 o 
   9   7   8    19644.09    18788.31    915.26 o 
  11   7   8    25256.03    27477.16   1442.19 o 
  13   7   8    17777.79    19506.26   1223.54 o 
 -16   8   8    14704.67    15401.54   1171.41 o 
 -14   8   8     7295.77     6806.96    507.90 o 
 -12   8   8     8986.85     8216.85    331.86 o 
 -10   8   8    11988.37    12070.99    503.72 o 
  -8   8   8    10426.79    10498.32    248.99 o 
  -6   8   8    15847.43    15461.41    412.14 o 
  -4   8   8     8079.75     7736.41    213.73 o 
  -2   8   8     3962.66     3854.84    141.27 o 
   0   8   8     2963.18     3158.97    173.52 o 
   2   8   8     5961.44     5814.73    151.11 o 
   4   8   8     2181.76     1975.33     78.85 o 
   6   8   8      450.05      615.73     87.42 o 
   8   8   8     3896.68     3544.47    355.04 o 
  10   8   8     1999.66     2140.92    361.83 o 
  12   8   8      421.35      341.87    317.99 o 
 -15   9   8     5702.38     6343.67    488.98 o 
 -13   9   8     9631.90    10383.76    564.85 o 
 -11   9   8     9830.72     9831.03    322.50 o 
  -9   9   8     2302.78     2478.71    131.69 o 
  -7   9   8    15415.21    15353.37    360.02 o 
  -5   9   8    14959.71    14444.19    331.56 o 
  -3   9   8    15075.65    15002.69    350.67 o 
  -1   9   8     6240.92     6561.14    248.61 o 
   1   9   8    17137.74    16734.91    457.00 o 
   3   9   8    17092.07    16598.50    582.13 o 
   5   9   8    21183.86    20813.58   1177.79 o 
   7   9   8    22811.97    21227.83   2098.66 o 
   9   9   8    13638.76    15985.56   1051.96 o 
 -14  10   8     6346.96     6116.17    575.84 o 
 -12  10   8     6269.15     6883.02    476.10 o 
 -10  10   8     7361.75     6441.99    684.07 o 
  -8  10   8     5065.97     5207.25    212.51 o 
  -6  10   8     7708.33     7752.46    265.00 o 
  -4  10   8     4868.00     5061.40    244.42 o 
  -2  10   8     2917.16     3171.17    188.13 o 
   0  10   8      978.78     1056.56    146.27 o 
   2  10   8     3199.67     3351.25    450.96 o 
   4  10   8     1889.11     1852.35    225.09 o 
   6  10   8     2210.01     2453.13    310.88 o 
   8  10   8     2216.01     2519.42    339.24 o 
 -11  11   8     6597.78     6110.57    558.46 o 
  -9  11   8     8845.58     8562.95    509.67 o 
  -7  11   8     8386.47     8422.82    324.25 o 
  -5  11   8     7873.73     8012.69    287.08 o 
  -3  11   8     7207.05     7353.00    312.12 o 
  -1  11   8     8762.89     8987.50    397.80 o 
   1  11   8     8747.36     8762.22    476.89 o 
   3  11   8     6533.92     6921.34    320.77 o 
   5  11   8     7194.85     8376.50    761.68 o 
  -4  12   8     1585.10     1206.96    174.40 o 
  -2  12   8     1475.67     1501.92    223.83 o 
 -21   1   9      131.15      152.67     75.43 o 
 -19   1   9       88.26       48.67     71.58 o 
 -17   1   9      122.61      156.15     63.38 o 
 -15   1   9       83.89       -6.83     58.76 o 
 -13   1   9      830.69      848.06     71.19 o 
 -11   1   9      232.04      201.62     69.63 o 
  -9   1   9      549.04      523.51     89.16 o 
  -7   1   9        2.91       21.53     55.71 o 
  -5   1   9     3104.06     3537.03    177.54 o 
  -3   1   9       24.37       89.92     50.73 o 
  -1   1   9      190.52      198.53     51.42 o 
   1   1   9       30.32      139.79     67.27 o 
   3   1   9     1767.03     1632.98     92.62 o 
   5   1   9       61.02       71.96     50.12 o 
   7   1   9      499.43      540.97     99.45 o 
   9   1   9      552.17      408.69     74.69 o 
  11   1   9      502.75      510.87     94.67 o 
  13   1   9       44.69       68.31     62.85 o 
  15   1   9       22.45      -15.60     93.04 o 
 -22   2   9       29.22       -6.88     64.99 o 
 -20   2   9      914.76      764.47    137.39 o 
 -18   2   9      597.44      606.32    103.30 o 
 -16   2   9      268.66      246.68     64.85 o 
 -14   2   9      711.37      780.13     76.48 o 
 -12   2   9      260.67      266.69     76.06 o 
 -10   2   9     2155.50     2192.29    100.34 o 
  -8   2   9      331.99      345.01     54.61 o 
  -6   2   9      930.07      938.22     74.73 o 
  -4   2   9        1.67      137.54     49.89 o 
  -2   2   9     1520.78     1800.84     92.65 o 
   0   2   9      260.54      178.58     51.87 o 
   2   2   9     1732.35     1856.00    117.38 o 
   4   2   9      334.99      418.27     72.72 o 
   6   2   9     2072.12     2142.74    108.31 o 
   8   2   9      157.45      139.64     71.40 o 
  10   2   9     1191.98     1166.73    103.14 o 
  12   2   9      370.67      352.18     63.98 o 
  14   2   9        4.29       59.40     62.68 o 
 -21   3   9      102.67      164.19     71.73 o 
 -19   3   9      792.96      713.30     94.54 o 
 -17   3   9      839.52      805.42     98.74 o 
 -15   3   9      182.57      142.45     56.05 o 
 -13   3   9      180.68      212.19     70.52 o 
 -11   3   9     1267.81     1402.51     87.09 o 
  -9   3   9     2811.00     2718.70    114.61 o 
  -7   3   9      790.35      851.73     67.80 o 
  -5   3   9      651.00      645.32     70.20 o 
  -3   3   9       12.76       18.98     43.15 o 
  -1   3   9      232.58      377.44     76.65 o 
   1   3   9     3655.87     3505.03    150.80 o 
   3   3   9        2.35       18.53     56.22 o 
   5   3   9       84.38      124.50     65.75 o 
   7   3   9       41.27      -16.32     49.43 o 
   9   3   9      541.53      539.37     87.55 o 
  11   3   9      935.92      900.37    106.80 o 
  13   3   9     1516.82     1332.69    147.27 o 
  15   3   9      725.23      747.62    138.22 o 
 -20   4   9      349.26      250.62     79.16 o 
 -18   4   9       45.38       89.86     67.58 o 
 -16   4   9     1475.94     1594.58    130.82 o 
 -14   4   9     2527.89     2554.07    121.71 o 
 -12   4   9      457.85      406.23     69.76 o 
 -10   4   9     1531.82     1858.85    106.58 o 
  -8   4   9     1117.57     1212.91     87.36 o 
  -6   4   9     1271.10     1359.47     84.23 o 
  -4   4   9     3028.69     3178.33    116.50 o 
  -2   4   9      125.83      180.62     49.71 o 
   0   4   9     2406.30     2895.13    151.27 o 
   2   4   9       61.83      119.11     57.01 o 
   4   4   9      971.22      988.49     90.40 o 
   6   4   9       10.57       19.98     50.13 o 
   8   4   9      101.17       86.75     72.58 o 
  10   4   9      205.07      138.74     53.77 o 
  12   4   9      630.24      650.49    105.64 o 
  14   4   9       13.23        1.38     77.04 o 
 -19   5   9       79.92      174.21     85.68 o 
 -17   5   9       45.07        2.85     75.87 o 
 -15   5   9      283.50      382.07     75.67 o 
 -13   5   9      162.88      193.03     58.97 o 
 -11   5   9     1341.06     1395.70    100.51 o 
  -9   5   9       17.22      -42.71     47.64 o 
  -7   5   9      289.29      251.73     58.34 o 
  -5   5   9     1617.92     1685.97    113.77 o 
  -3   5   9     4472.55     4536.66    145.41 o 
  -1   5   9     1837.57     1887.26     88.54 o 
   1   5   9      132.51      184.52     51.45 o 
   3   5   9      390.13      371.80     56.55 o 
   5   5   9      667.08      695.33     73.63 o 
   7   5   9        7.09       77.52     45.35 o 
   9   5   9     1502.57     1322.78    100.79 o 
  11   5   9     1067.31     1046.80    170.82 o 
  13   5   9      593.41      639.54    220.54 o 
 -18   6   9     1037.56      891.95    143.44 o 
 -16   6   9     1208.54     1167.33    139.82 o 
 -14   6   9     5253.25     4931.89    252.02 o 
 -12   6   9      825.14      742.00     75.52 o 
 -10   6   9      669.73      677.12     83.77 o 
  -8   6   9     4738.35     4763.25    169.17 o 
  -6   6   9      707.86      829.11     86.90 o 
  -4   6   9      641.43      699.61     69.44 o 
  -2   6   9      659.22      622.93     75.23 o 
   0   6   9      259.16      212.11     56.21 o 
   2   6   9       60.85       36.24     70.77 o 
   4   6   9       83.80      149.79     54.51 o 
   6   6   9     1830.61     1601.43    131.61 o 
   8   6   9      454.51      539.98     80.85 o 
  10   6   9      777.96      656.73    127.65 o 
  12   6   9      134.72      246.43    198.42 o 
 -17   7   9       80.59       10.27    121.33 o 
 -15   7   9     2269.19     1907.24    260.70 o 
 -13   7   9       59.03      158.19     56.52 o 
 -11   7   9      210.87      207.13     61.10 o 
  -9   7   9     1359.19     1323.24    104.73 o 
  -7   7   9     2084.01     2107.90    115.19 o 
  -5   7   9     2682.25     3020.83    135.68 o 
  -3   7   9     1129.89     1218.08    106.85 o 
  -1   7   9      116.27      168.02     58.22 o 
   1   7   9     1371.26     1280.87     98.94 o 
   3   7   9     2973.60     2974.02    163.62 o 
   5   7   9       31.44       72.87     49.43 o 
   7   7   9       78.47       -0.43     53.02 o 
   9   7   9      954.85      696.82    213.91 o 
  11   7   9     1742.66     1582.05    329.01 o 
 -16   8   9      937.99     1035.86    232.82 o 
 -14   8   9      440.64      345.23    145.90 o 
 -12   8   9      271.82      235.59     62.71 o 
 -10   8   9     1364.23     1556.67    130.47 o 
  -8   8   9     6310.34     6649.52    247.29 o 
  -6   8   9     1506.82     1435.65    100.99 o 
  -4   8   9     1251.03     1380.46     96.97 o 
  -2   8   9     1027.63     1115.16     93.17 o 
   0   8   9     1411.26     1324.20    108.35 o 
   2   8   9        8.66       27.61     49.01 o 
   4   8   9        9.56      -16.07     43.08 o 
   6   8   9      814.21      807.36    112.30 o 
   8   8   9      860.34      758.52    137.22 o 
  10   8   9     1696.36     2052.20    376.23 o 
 -15   9   9        1.86     -109.16    131.24 o 
 -13   9   9      141.50      113.85    119.54 o 
 -11   9   9      423.19      344.63     82.18 o 
  -9   9   9      393.34      452.99     99.19 o 
  -7   9   9      356.40      195.46     67.12 o 
  -5   9   9     1507.80     1593.79    131.78 o 
  -3   9   9      819.86      845.58    102.76 o 
  -1   9   9     4901.24     4623.97    207.08 o 
   1   9   9     1194.52      995.16    131.96 o 
   3   9   9     1980.71     1876.16    137.29 o 
   5   9   9     1420.62     1278.99    225.01 o 
   7   9   9      972.03     1050.61    512.57 o 
 -12  10   9     2151.84     1459.54    514.80 o 
 -10  10   9     3256.45     2843.44    452.52 o 
  -8  10   9       10.90      111.50     68.37 o 
  -6  10   9     1258.45     1254.59    142.10 o 
  -4  10   9     1423.29     1261.51    127.96 o 
  -2  10   9       10.56      -15.74     65.26 o 
   0  10   9       94.86       36.57     70.42 o 
   2  10   9      236.91      259.31    110.87 o 
   4  10   9     1255.52     1135.20    138.16 o 
   6  10   9     1211.09     1860.40    428.02 o 
  -9  11   9      100.08      182.63    141.12 o 
  -7  11   9      746.24      740.74    228.09 o 
  -5  11   9      899.89      774.12    120.51 o 
  -3  11   9     1643.20     1616.04    149.33 o 
  -1  11   9     2874.41     3110.34    274.89 o 
   1  11   9     1157.20      971.71    135.04 o 
 -22   0  10    14354.12    13962.86    738.54 o 
 -20   0  10    23544.07    23097.88   1082.51 o 
 -18   0  10    37383.75    36720.34   1322.81 o 
 -16   0  10    47173.25    45421.77   1541.38 o 
 -14   0  10    59041.86    58224.32   1519.31 o 
 -12   0  10    35867.03    35862.66    893.02 o 
 -10   0  10    60500.09    60023.20   1942.01 o 
  -8   0  10    58490.78    60452.20   2158.62 o 
  -6   0  10    11989.01    12641.63    489.64 o 
  -4   0  10    10481.26    10683.04    430.70 o 
  -2   0  10    28240.62    28512.68    914.66 o 
   0   0  10    62770.31    62848.88   1957.88 o 
   2   0  10    28664.17    28658.32    930.55 o 
   4   0  10    39950.82    38390.05   1096.50 o 
   6   0  10    23573.57    22202.60    702.27 o 
   8   0  10    34371.98    32847.45   1029.71 o 
  10   0  10    25183.88    24557.44    979.69 o 
  12   0  10    13346.12    12794.46    482.08 o 
  14   0  10     5822.77     5883.99    377.16 o 
 -21   1  10      152.55      189.31     98.14 o 
 -19   1  10      102.99      160.45     83.40 o 
 -17   1  10     2044.69     2018.00    137.51 o 
 -15   1  10     3515.70     3460.87    144.47 o 
 -13   1  10     1059.86     1114.16     97.86 o 
 -11   1  10     3140.95     3519.68    157.55 o 
  -9   1  10     4751.17     4904.76    172.97 o 
  -7   1  10     6831.33     6864.52    204.45 o 
  -5   1  10    10057.79    10428.14    280.81 o 
  -3   1  10     7465.34     7946.13    215.95 o 
  -1   1  10     4310.81     4478.50    194.54 o 
   1   1  10    15613.44    15695.27    349.33 o 
   3   1  10    31052.37    30361.17    658.12 o 
   5   1  10    24948.58    24290.81    552.53 o 
   7   1  10    22655.14    21462.99    640.32 o 
   9   1  10    30113.51    28962.27    717.71 o 
  11   1  10    18451.39    17720.22    519.16 o 
  13   1  10     8527.24     8338.89    336.17 o 
 -20   2  10    18264.56    17632.58    577.44 o 
 -18   2  10    20900.34    19876.17    542.36 o 
 -16   2  10    29407.53    28511.66    623.52 o 
 -14   2  10    39700.13    39187.42    760.46 o 
 -12   2  10    38409.66    38096.40    737.91 o 
 -10   2  10    41175.00    40306.79    780.80 o 
  -8   2  10    39962.21    41023.02    777.49 o 
  -6   2  10    46555.09    47309.41    990.93 o 
  -4   2  10    40991.12    41805.17    821.63 o 
  -2   2  10    39367.62    38802.34    757.34 o 
   0   2  10    29587.22    29231.49    620.18 o 
   2   2  10    36800.37    35913.55    717.27 o 
   4   2  10    41017.29    39878.01    913.56 o 
   6   2  10    33579.61    31968.14    719.01 o 
   8   2  10    14073.51    13803.32    364.10 o 
  10   2  10     8489.97     8400.62    304.66 o 
  12   2  10    11701.38    11540.00    330.11 o 
  14   2  10     8321.89     8569.26    334.98 o 
 -21   3  10      203.50      249.12    108.39 o 
 -19   3  10     1405.34     1154.96    239.85 o 
 -17   3  10       46.75      110.27     61.47 o 
 -15   3  10      530.33      569.03     81.86 o 
 -13   3  10     3598.60     3541.75    149.18 o 
 -11   3  10    11897.25    12102.56    309.15 o 
  -9   3  10     9984.16     9930.91    276.27 o 
  -7   3  10     5660.29     5977.98    212.93 o 
  -5   3  10     6822.44     7180.35    195.62 o 
  -3   3  10    12182.19    12532.42    440.62 o 
  -1   3  10    14840.93    14168.70    416.74 o 
   1   3  10     6065.68     5982.50    290.54 o 
   3   3  10    12210.39    12166.06    298.55 o 
   5   3  10    15265.47    14600.65    354.47 o 
   7   3  10    21954.68    21441.77    535.62 o 
   9   3  10     9949.23     9554.19    310.47 o 
  11   3  10    17235.89    16185.61    379.90 o 
  13   3  10    12953.91    13128.19    733.83 o 
 -20   4  10    18020.40    18086.56    566.21 o 
 -18   4  10    24226.75    23012.95    586.95 o 
 -16   4  10    21473.41    21395.21    631.41 o 
 -14   4  10    23395.52    23225.83    530.03 o 
 -12   4  10    35642.47    36075.77    718.07 o 
 -10   4  10    33504.77    33907.68    726.23 o 
  -8   4  10    39140.12    38596.29    752.17 o 
  -6   4  10    38623.25    38328.48    697.95 o 
  -4   4  10    35714.23    35035.12    697.72 o 
  -2   4  10    37251.61    37195.13    690.60 o 
   0   4  10    23450.79    22810.88    483.05 o 
   2   4  10    32829.45    32178.99    825.56 o 
   4   4  10    32385.04    30706.09    648.86 o 
   6   4  10    22155.12    21332.41    534.83 o 
   8   4  10    19266.70    18870.69    508.59 o 
  10   4  10    11503.08    11135.95    376.37 o 
  12   4  10    11983.24    11468.96    413.18 o 
 -19   5  10      440.05      230.39     84.27 o 
 -17   5  10      861.65      871.17    112.55 o 
 -15   5  10     2096.56     2133.28    185.67 o 
 -13   5  10     1121.88     1095.76    106.75 o 
 -11   5  10     1581.34     1716.40    127.00 o 
  -9   5  10     8526.96     8638.77    270.72 o 
  -7   5  10     8138.43     7725.26    220.12 o 
  -5   5  10    11272.76    11090.67    275.51 o 
  -3   5  10    14975.88    15075.92    315.46 o 
  -1   5  10     8951.40     8847.67    256.62 o 
   1   5  10    10465.62    10258.76    350.19 o 
   3   5  10     9003.73     8898.38    249.02 o 
   5   5  10     5867.36     5464.05    156.85 o 
   7   5  10    12676.74    11460.85    581.21 o 
   9   5  10     8652.11     9070.60    325.58 o 
  11   5  10    13133.33    12702.76    606.58 o 
 -18   6  10    17449.46    16191.26   1350.67 o 
 -16   6  10    11221.10    11246.15    438.52 o 
 -14   6  10    20559.35    19905.67    790.01 o 
 -12   6  10    17640.52    17273.91    522.47 o 
 -10   6  10    22441.20    22047.03    499.23 o 
  -8   6  10    27562.30    27285.66    605.60 o 
  -6   6  10    32294.74    32198.27    625.36 o 
  -4   6  10    42398.91    41360.19    908.73 o 
  -2   6  10    40414.05    39248.43    804.01 o 
   0   6  10    33729.20    32858.68    641.15 o 
   2   6  10    18987.89    18032.81    466.47 o 
   4   6  10    19701.41    18951.49    508.66 o 
   6   6  10     8054.30     7775.31    284.23 o 
   8   6  10    14527.40    14202.17    767.64 o 
  10   6  10    10571.00    10494.41    559.65 o 
 -17   7  10      206.84      131.79    135.63 o 
 -15   7  10     1699.26     1442.58    226.51 o 
 -13   7  10     1608.82     1679.23    127.07 o 
 -11   7  10     3472.85     3582.27    157.51 o 
  -9   7  10     2502.65     2433.65    243.98 o 
  -7   7  10     9138.49     8581.41    289.56 o 
  -5   7  10     9052.29     8732.02    273.86 o 
  -3   7  10     9226.69     9474.74    283.87 o 
  -1   7  10    10174.81     9975.38    282.05 o 
   1   7  10     6728.71     6691.61    228.15 o 
   3   7  10     4137.80     3949.32    204.96 o 
   5   7  10     4357.25     4071.03    254.41 o 
   7   7  10     5446.91     5342.82    260.59 o 
   9   7  10     7925.12     7672.69    325.33 o 
 -16   8  10    13964.75    14687.28    904.19 o 
 -14   8  10    13950.83    12850.35    684.61 o 
 -12   8  10    13273.67    13509.55    456.48 o 
 -10   8  10    20095.52    19814.90    533.53 o 
  -8   8  10    14560.75    14914.25    373.05 o 
  -6   8  10    24796.13    24324.96    594.73 o 
  -4   8  10    22184.75    21997.27    561.59 o 
  -2   8  10    12408.14    12565.90    400.52 o 
   0   8  10    23765.30    23183.09    592.57 o 
   2   8  10    15194.46    14718.70    476.94 o 
   4   8  10    10116.79    10364.17    316.32 o 
   6   8  10    12749.02    12290.40    479.60 o 
   8   8  10    12847.69    12141.72   1374.12 o 
 -13   9  10     1784.86     1631.32    202.06 o 
 -11   9  10     1910.36     1847.72    156.01 o 
  -9   9  10      112.77      216.94     87.16 o 
  -7   9  10     2709.69     2611.54    165.73 o 
  -5   9  10     2743.30     2647.41    177.09 o 
  -3   9  10     1130.66     1318.02    114.45 o 
  -1   9  10    12531.20    12336.53    345.06 o 
   1   9  10     7741.39     7642.87    238.29 o 
   3   9  10    11381.13    11522.88    741.99 o 
   5   9  10     6194.60     5360.43    724.02 o 
   7   9  10     4347.59     5431.58    656.86 o 
 -10  10  10    12404.16    12366.66    368.16 o 
  -8  10  10     9434.87     9678.01    382.56 o 
  -6  10  10    14620.01    14592.19    433.02 o 
  -4  10  10    13555.36    13599.94    439.45 o 
  -2  10  10     8183.90     8618.60    384.19 o 
   0  10  10    10835.04    10747.45    360.89 o 
   2  10  10     8004.83     8056.05    385.44 o 
   4  10  10     8299.89     8062.88    544.08 o 
  -5  11  10      943.83     1028.32    142.43 o 
  -3  11  10     1892.75     1593.11    147.15 o 
 -21   1  11      169.29       92.48     80.89 o 
 -19   1  11      287.29      305.80     88.80 o 
 -17   1  11        0.02       47.89     65.31 o 
 -15   1  11        4.82        7.44     70.36 o 
 -13   1  11      262.07      154.37     63.82 o 
 -11   1  11        2.29      118.75     64.74 o 
  -9   1  11       68.11      107.84     62.31 o 
  -7   1  11     2839.04     2919.21    171.87 o 
  -5   1  11      500.16      544.43    118.84 o 
  -3   1  11      272.80      226.99     72.54 o 
  -1   1  11     2017.65     2031.55    130.54 o 
   1   1  11     1226.55     1187.12    118.53 o 
   3   1  11     1212.09     1305.69    105.85 o 
   5   1  11        8.56      133.25     65.98 o 
   7   1  11       32.44      -11.53     79.53 o 
   9   1  11      464.32       90.88     79.58 o 
  11   1  11      451.39      166.79     85.90 o 
  13   1  11        3.25       18.05     65.01 o 
 -20   2  11     1858.57     1588.91    249.88 o 
 -18   2  11      180.24      219.58     93.25 o 
 -16   2  11      654.96      610.31     91.50 o 
 -14   2  11      261.31      251.94     82.92 o 
 -12   2  11      681.16      643.65     88.88 o 
 -10   2  11      483.01      559.94     81.33 o 
  -8   2  11      507.49      473.24     76.29 o 
  -6   2  11     3012.76     2978.01    158.66 o 
  -4   2  11      642.81      751.41    104.84 o 
  -2   2  11     1477.10     1452.04    107.21 o 
   0   2  11     3989.25     4123.87    165.70 o 
   2   2  11     4158.54     4378.53    187.23 o 
   4   2  11     4240.30     3980.03    204.78 o 
   6   2  11       10.53      -55.18     68.45 o 
   8   2  11       98.87       86.94     76.51 o 
  10   2  11       25.39       94.43     74.53 o 
  12   2  11      173.55      104.11     70.05 o 
 -19   3  11      328.58      216.96     85.58 o 
 -17   3  11       53.37       95.85     74.37 o 
 -15   3  11        6.69       14.81     71.44 o 
 -13   3  11      725.50      696.08    103.69 o 
 -11   3  11     1569.62     1625.39    117.23 o 
  -9   3  11       24.11       97.13     66.80 o 
  -7   3  11      282.87      289.62     64.55 o 
  -5   3  11       18.85       25.32     58.42 o 
  -3   3  11      714.58      797.95     88.43 o 
  -1   3  11      257.35      332.91     87.09 o 
   1   3  11     1554.48     1499.38    122.05 o 
   3   3  11      739.26      763.64    110.78 o 
   5   3  11      366.36      305.11     76.90 o 
   7   3  11     1214.16     1267.04    139.82 o 
   9   3  11        8.29      -34.68     78.58 o 
  11   3  11      107.50      204.68     88.27 o 
 -20   4  11      216.91      190.03     79.82 o 
 -18   4  11      761.06      579.06     94.35 o 
 -16   4  11      811.01      654.83    112.14 o 
 -14   4  11      483.54      543.75     91.04 o 
 -12   4  11      142.76      134.16     73.88 o 
 -10   4  11      107.00      128.33     69.18 o 
  -8   4  11     2109.16     2078.84    138.07 o 
  -6   4  11      179.61      237.56     62.39 o 
  -4   4  11     2799.91     3198.11    133.79 o 
  -2   4  11     7137.37     7099.83    201.44 o 
   0   4  11     6085.28     6258.30    222.09 o 
   2   4  11     1886.99     1954.73    139.41 o 
   4   4  11     1205.04     1153.56    107.73 o 
   6   4  11      482.67      681.82     95.63 o 
   8   4  11      300.66      283.39     83.67 o 
  10   4  11      639.97      673.78    120.25 o 
  12   4  11      290.15      458.79    156.63 o 
 -19   5  11        2.83       43.09     80.66 o 
 -17   5  11       27.00      -29.55     65.33 o 
 -15   5  11      796.47      914.21    101.33 o 
 -13   5  11      190.72      153.47     72.42 o 
 -11   5  11      424.13      480.55     80.72 o 
  -9   5  11       73.42      103.62     65.32 o 
  -7   5  11      208.63      226.17     64.73 o 
  -5   5  11      354.72      289.55     66.24 o 
  -3   5  11      203.43      292.45     75.88 o 
  -1   5  11      320.93      408.49     77.52 o 
   1   5  11      107.35      100.64     63.51 o 
   3   5  11     3744.58     3557.88    169.45 o 
   5   5  11     1056.99     1045.03    108.93 o 
   7   5  11     1879.04     1870.32    174.10 o 
   9   5  11      238.85      160.81    109.15 o 
  11   5  11       25.05       51.19     99.46 o 
 -18   6  11       17.73       20.67     70.68 o 
 -16   6  11     2943.09     2721.35    235.87 o 
 -14   6  11     1084.84     1100.15    121.51 o 
 -12   6  11      778.98      748.14    112.09 o 
 -10   6  11     1134.91     1115.13    118.22 o 
  -8   6  11     1194.03     1319.94    144.62 o 
  -6   6  11      847.34     1052.99    102.42 o 
  -4   6  11      442.09      301.56     74.00 o 
  -2   6  11     2650.53     2584.21    129.88 o 
   0   6  11     1468.13     1646.44    115.14 o 
   2   6  11      234.57      195.16     82.11 o 
   4   6  11     2596.43     3054.76    198.15 o 
   6   6  11      248.32      208.18     97.37 o 
   8   6  11     1488.98     1365.36    193.23 o 
  10   6  11     1230.06     1236.00    205.50 o 
 -15   7  11      422.48      409.20     98.50 o 
 -13   7  11      174.80      198.97     95.41 o 
 -11   7  11       73.67      -23.75     70.45 o 
  -9   7  11       55.06       31.02     80.58 o 
  -7   7  11        3.18        7.66     66.37 o 
  -5   7  11       23.09      127.42     68.64 o 
  -3   7  11      913.53      675.53    101.41 o 
  -1   7  11      644.06      615.75     95.60 o 
   1   7  11      395.27      331.33     82.33 o 
   3   7  11     3491.32     3452.44    175.10 o 
   5   7  11       42.35       12.31     78.40 o 
   7   7  11     1027.23      985.29    151.31 o 
 -14   8  11      559.58      496.32    112.61 o 
 -12   8  11      497.75      481.04     90.17 o 
 -10   8  11     7260.06     7288.42    317.00 o 
  -8   8  11     4419.62     4461.72    205.02 o 
  -6   8  11     3019.56     2817.84    305.62 o 
  -4   8  11      208.99      237.24     78.87 o 
  -2   8  11     2918.98     2889.37    188.88 o 
   0   8  11     1442.99     1210.35    108.43 o 
   2   8  11     1267.60     1252.44    130.96 o 
   4   8  11      821.76      708.03    127.45 o 
   6   8  11      490.49      429.32    103.26 o 
 -11   9  11      182.05      148.97     78.57 o 
  -9   9  11      193.94      147.55    106.84 o 
  -7   9  11       53.01       77.05     74.70 o 
  -5   9  11      128.11        8.26     76.47 o 
  -3   9  11       52.29       96.49     74.76 o 
  -1   9  11       19.01       68.08     66.33 o 
   1   9  11        1.97       -1.71     67.26 o 
   3   9  11       23.49       31.76     72.95 o 
  -8  10  11      903.95      912.38    180.60 o 
  -6  10  11     2487.33     2585.87    202.53 o 
  -4  10  11     4283.80     4343.92    225.33 o 
  -2  10  11      128.01      225.16     86.60 o 
   0  10  11     1165.58      797.72    360.38 o 
 -20   0  12    15606.40    15312.06    946.77 o 
 -18   0  12    21595.94    20633.09    908.26 o 
 -16   0  12    23693.24    23052.16    829.34 o 
 -14   0  12    11338.87    12518.81    515.21 o 
 -12   0  12    18043.58    19013.31    728.64 o 
 -10   0  12    31733.73    32832.64   1101.45 o 
  -8   0  12   109081.41   109900.45   3775.92 o 
  -6   0  12    37044.19    38908.30   1229.13 o 
  -4   0  12   107659.85   109239.27   3694.93 o 
  -2   0  12    61241.98    62614.54   1980.51 o 
   0   0  12    48007.46    46658.34   1463.30 o 
   2   0  12    27190.64    27165.44   1028.22 o 
   4   0  12    16203.38    15270.97    591.80 o 
   6   0  12    21796.19    21693.92   1145.62 o 
   8   0  12    34885.02    33688.40   1205.94 o 
  10   0  12    28397.46    27526.02   1080.02 o 
 -19   1  12     1797.21     1753.93    158.60 o 
 -17   1  12     2225.27     2312.09    178.55 o 
 -15   1  12       87.90       56.66     66.74 o 
 -13   1  12     1492.94     1640.65    128.15 o 
 -11   1  12      924.94     1026.90    108.00 o 
  -9   1  12      919.42      988.04    128.41 o 
  -7   1  12     2722.46     3045.92    184.44 o 
  -5   1  12      350.60      384.38    111.18 o 
  -3   1  12      660.15      589.86    102.42 o 
  -1   1  12      252.99      217.13     88.97 o 
   1   1  12     2130.34     2040.96    135.82 o 
   3   1  12       47.38       54.85     64.86 o 
   5   1  12       82.48      310.73     99.06 o 
   7   1  12       37.49       44.33     96.76 o 
   9   1  12     1806.89     1127.46    459.56 o 
  11   1  12     1754.54     1190.93    551.63 o 
 -20   2  12     7975.87     7816.51    679.46 o 
 -18   2  12    18252.42    18331.20    502.92 o 
 -16   2  12    14168.97    14321.06    386.68 o 
 -14   2  12    24626.41    24707.61    600.42 o 
 -12   2  12    23157.88    23501.36    590.67 o 
 -10   2  12    33150.54    34094.16    759.50 o 
  -8   2  12    47149.59    48769.48   1104.30 o 
  -6   2  12    63489.42    65331.28   1644.89 o 
  -4   2  12    77828.02    77697.26   1947.98 o 
  -2   2  12    63035.84    62515.10   1471.53 o 
   0   2  12    37298.89    37555.53    958.52 o 
   2   2  12    36559.46    36548.29    883.50 o 
   4   2  12    25721.67    25298.92    711.73 o 
   6   2  12    28427.69    28002.88    756.27 o 
   8   2  12    11873.84    11920.27    391.40 o 
  10   2  12    21882.75    20586.34    648.36 o 
 -19   3  12      390.73      667.73    112.88 o 
 -17   3  12     2200.60     1933.23    153.61 o 
 -15   3  12     3388.80     3310.59    205.92 o 
 -13   3  12      879.87      948.03    112.87 o 
 -11   3  12     2018.33     2177.21    147.59 o 
  -9   3  12     1363.93     1468.81    113.65 o 
  -7   3  12     4507.38     4547.68    193.06 o 
  -5   3  12      138.66      165.47     73.94 o 
  -3   3  12      379.19      346.66     81.04 o 
  -1   3  12     2518.57     2387.05    174.14 o 
   1   3  12       21.69       41.11     71.69 o 
   3   3  12       26.69      -53.12     77.84 o 
   5   3  12     1015.05     1007.15    136.87 o 
   7   3  12       43.58       60.85     73.90 o 
   9   3  12     3284.46     3123.55    239.66 o 
 -18   4  12    19133.66    18942.98    562.34 o 
 -16   4  12    21915.24    20705.33    629.81 o 
 -14   4  12    29794.54    30149.94    718.31 o 
 -12   4  12    38483.04    38903.45    978.63 o 
 -10   4  12    33487.01    34329.04    787.14 o 
  -8   4  12    23050.66    23817.89    638.85 o 
  -6   4  12    23363.16    23480.00    572.45 o 
  -4   4  12    26701.14    27718.55    585.09 o 
  -2   4  12    26971.08    26982.32    565.98 o 
   0   4  12    35595.80    35994.23    887.94 o 
   2   4  12    35163.73    34798.00    957.33 o 
   4   4  12    39089.57    38901.06    932.80 o 
   6   4  12    33233.24    32594.01    970.37 o 
   8   4  12    21708.13    21254.06    603.86 o 
  10   4  12    23042.39    22008.53    791.11 o 
 -17   5  12     1015.47      781.49    150.59 o 
 -15   5  12     4251.65     3592.32    427.32 o 
 -13   5  12     3685.89     3961.74    220.79 o 
 -11   5  12     4579.91     4709.69    227.08 o 
  -9   5  12      983.13     1049.74    106.03 o 
  -7   5  12     2093.95     2112.82    156.45 o 
  -5   5  12       32.86      104.73     86.60 o 
  -3   5  12      378.82      310.21     73.14 o 
  -1   5  12      785.27      775.29    100.34 o 
   1   5  12      497.52      545.57    104.19 o 
   3   5  12     3822.06     3675.26    195.92 o 
   5   5  12     1683.04     1686.50    160.92 o 
   7   5  12     1798.33     1754.41    223.72 o 
   9   5  12      285.46      385.52    114.96 o 
 -16   6  12    18477.82    17739.80    577.79 o 
 -14   6  12    22670.21    21202.84    637.82 o 
 -12   6  12    23313.88    22954.81    577.39 o 
 -10   6  12    19113.03    19635.69    530.59 o 
  -8   6  12    27525.23    27968.34    647.05 o 
  -6   6  12    16794.83    17169.36    550.58 o 
  -4   6  12    22043.26    21606.41    533.14 o 
  -2   6  12    16067.64    16132.72    457.40 o 
   0   6  12    24109.30    22915.05    541.76 o 
   2   6  12    33078.87    32018.70    829.25 o 
   4   6  12    26929.69    24668.82   1036.99 o 
   6   6  12    24003.66    23684.49    653.76 o 
   8   6  12    17280.32    16601.00    677.92 o 
 -15   7  12     1042.06      897.91    122.01 o 
 -13   7  12     2121.06     1833.66    167.57 o 
 -11   7  12      508.42      465.68    127.46 o 
  -9   7  12      173.45      136.35     83.51 o 
  -7   7  12       29.29       14.87     62.24 o 
  -5   7  12       84.23      127.28     82.27 o 
  -3   7  12       65.26      132.53     79.35 o 
  -1   7  12      468.68      349.02     93.97 o 
   1   7  12       67.68       88.06     67.75 o 
   3   7  12       29.25      -15.69     68.32 o 
   5   7  12     2834.09      216.03    419.64 o 
 -12   8  12    18514.09    18670.97    557.12 o 
 -10   8  12    14575.53    15361.76    494.73 o 
  -8   8  12    16975.57    17470.02    483.41 o 
  -6   8  12    13264.03    13450.84    444.28 o 
  -4   8  12    12052.71    12222.35    480.82 o 
  -2   8  12    14886.15    14495.01    499.01 o 
   0   8  12    22413.96    20997.67    605.01 o 
   2   8  12    18379.72    17334.45    569.69 o 
   4   8  12    12729.57    12360.83    448.22 o 
  -9   9  12       90.35       47.88    106.18 o 
  -7   9  12       42.28      -53.70     72.96 o 
  -5   9  12      103.48      233.70     92.87 o 
  -3   9  12      544.94      562.73     99.48 o 
  -1   9  12      194.70      100.15     87.89 o 
   1   9  12        2.38      -98.38     98.38 o 
 -19   1  13       66.31       86.52     89.31 o 
 -17   1  13      148.81      134.13     80.44 o 
 -15   1  13       76.62      -38.85     70.30 o 
 -13   1  13        4.16      -56.44     84.47 o 
 -11   1  13      801.21      631.49    214.10 o 
  -9   1  13     2115.36      782.02    586.45 o 
  -7   1  13     1324.18      967.37    333.10 o 
  -5   1  13      510.79      316.79    120.84 o 
  -3   1  13      415.11      297.12     94.56 o 
  -1   1  13      244.94      197.59     83.98 o 
   1   1  13       27.57       30.60     81.60 o 
   3   1  13        4.59       36.89     86.52 o 
   5   1  13      275.90      205.78    118.62 o 
   7   1  13      582.62      429.46    137.56 o 
   9   1  13      180.88       84.85     88.30 o 
 -18   2  13       11.02       76.88    101.70 o 
 -16   2  13      541.27      605.47     99.82 o 
 -14   2  13      246.78      390.84    103.99 o 
 -12   2  13     1467.08     1281.49    353.67 o 
 -10   2  13     1507.71     1709.34    174.96 o 
  -8   2  13     2603.58     2753.51    266.49 o 
  -6   2  13      166.77      222.15     82.54 o 
  -4   2  13       53.89      279.63     85.02 o 
  -2   2  13      928.74      929.74    113.16 o 
   0   2  13     1548.23     1573.26    135.51 o 
   2   2  13       19.19      -39.98     75.76 o 
   4   2  13      155.89      106.67     79.42 o 
   6   2  13      397.93      445.63    111.85 o 
   8   2  13     1528.71     1201.52    283.00 o 
 -17   3  13       73.95      -28.89     68.83 o 
 -15   3  13      262.76      407.65     98.87 o 
 -13   3  13      614.53      906.12    137.01 o 
 -11   3  13      670.88      574.36    104.65 o 
  -9   3  13      713.65      744.95    100.53 o 
  -7   3  13      149.01      196.53     79.68 o 
  -5   3  13      157.64       65.31     79.33 o 
  -3   3  13       40.66       -0.99     63.68 o 
  -1   3  13      955.52     1056.90    128.98 o 
   1   3  13        7.94       56.94     73.74 o 
   3   3  13      109.93      137.17     80.81 o 
   5   3  13      211.61      304.02    106.09 o 
   7   3  13       64.64       28.46     86.10 o 
   9   3  13       98.30      100.76     92.08 o 
 -16   4  13        2.50      -54.12     78.32 o 
 -14   4  13       12.82      -62.61     85.22 o 
 -12   4  13     2649.83     2758.44    199.68 o 
 -10   4  13     3738.36     4005.55    209.58 o 
  -8   4  13     2136.61     2171.86    144.51 o 
  -6   4  13     2386.17     2414.65    176.87 o 
  -4   4  13       88.83       92.02     93.80 o 
  -2   4  13      132.97       88.99     65.92 o 
   0   4  13     1208.84     1249.95    131.05 o 
   2   4  13       27.18       -5.85     72.88 o 
   4   4  13      561.49      601.53    122.70 o 
   6   4  13     1053.96     1169.51    149.10 o 
   8   4  13      374.13      339.76    119.46 o 
 -15   5  13     2024.19     1980.90    195.91 o 
 -13   5  13      714.63      624.75    118.27 o 
 -11   5  13      766.32      773.48    111.10 o 
  -9   5  13     1185.45     1074.45    122.46 o 
  -7   5  13      245.07      364.69     92.50 o 
  -5   5  13       15.35      -66.89     66.89 o 
  -3   5  13       39.99      -66.80     66.80 o 
  -1   5  13       69.04       94.23     67.45 o 
   1   5  13       74.68       50.27     73.01 o 
   3   5  13       34.47       51.82     73.34 o 
   5   5  13      347.72      309.63     79.80 o 
   7   5  13       28.72       89.71    120.36 o 
 -14   6  13      264.34      465.67    102.91 o 
 -12   6  13      314.32      423.83    108.23 o 
 -10   6  13     2415.69     2372.51    167.42 o 
  -8   6  13      831.31      787.79    115.64 o 
  -6   6  13      776.96     1074.91    116.53 o 
  -4   6  13      737.77      859.82    120.33 o 
  -2   6  13      323.22      336.14     90.82 o 
   0   6  13      448.71      375.60    101.46 o 
   2   6  13      690.86      692.54    139.35 o 
   4   6  13     1904.58     1898.36    182.06 o 
   6   6  13      626.13      208.99    139.83 o 
 -13   7  13      676.00      864.20    134.51 o 
 -11   7  13      389.95      389.86    100.96 o 
  -9   7  13      237.89      133.32     83.79 o 
  -7   7  13      423.05      389.23    106.69 o 
  -5   7  13      578.53      535.57     99.83 o 
  -3   7  13      227.07      294.08     86.24 o 
  -1   7  13      420.06      309.01    100.02 o 
   1   7  13        5.36      -68.22     76.49 o 
   3   7  13      433.03      318.44    102.72 o 
 -10   8  13     1528.62     1343.98    211.42 o 
  -8   8  13      605.98      433.29    131.96 o 
  -6   8  13      891.16      744.86    123.32 o 
  -4   8  13     1619.28     1686.56    166.48 o 
  -2   8  13     4268.37     3955.35    239.85 o 
   0   8  13     3407.31     3052.31    326.12 o 
 -18   0  14     8990.12     8902.59    553.30 o 
 -16   0  14    16439.32    15979.23    743.74 o 
 -14   0  14    10265.19    10659.06    833.94 o 
 -12   0  14    17774.83    18424.14    975.16 o 
 -10   0  14    27632.05    27776.80   1098.57 o 
  -8   0  14    12235.12    12838.33    609.10 o 
  -6   0  14    10272.52    11067.37    547.83 o 
  -4   0  14    10234.88    10656.18    627.43 o 
  -2   0  14    20461.63    20509.00   1222.33 o 
   0   0  14    20311.38    20250.85    974.52 o 
   2   0  14    37559.21    36378.92   1555.01 o 
   4   0  14    25519.51    25197.63   1021.34 o 
   6   0  14    29563.92    28998.96   1545.09 o 
 -17   1  14    14245.97    14004.66    443.38 o 
 -15   1  14    18699.24    18695.77    570.58 o 
 -13   1  14    12620.91    12862.70    474.22 o 
 -11   1  14    12584.93    13226.57    420.02 o 
  -9   1  14    11991.06    12547.86    433.83 o 
  -7   1  14     6616.75     7245.13    360.30 o 
  -5   1  14     6039.40     6502.17    335.14 o 
  -3   1  14    10468.93    10869.00    382.09 o 
  -1   1  14     7356.38     7488.64    332.02 o 
   1   1  14     3391.42     3944.77    242.41 o 
   3   1  14     4934.30     5230.33    285.55 o 
   5   1  14     4948.54     5000.44    289.35 o 
   7   1  14     1971.29     2080.16    247.48 o 
 -16   2  14     9941.29    10090.63    416.26 o 
 -14   2  14    11602.45    12071.91    475.71 o 
 -12   2  14    16088.10    16112.51    514.09 o 
 -10   2  14    14316.69    15210.50    477.37 o 
  -8   2  14    16914.19    16933.69    617.58 o 
  -6   2  14    18459.74    18703.00    559.87 o 
  -4   2  14    24974.71    25562.37    701.60 o 
  -2   2  14    21996.05    22455.76    637.23 o 
   0   2  14    22629.23    23139.85    758.92 o 
   2   2  14    24290.33    23822.44    739.80 o 
   4   2  14    25830.05    24802.95    832.90 o 
   6   2  14    18574.50    18441.89    602.54 o 
 -17   3  14    11600.31    11067.09    422.63 o 
 -15   3  14    12897.11    13346.59    493.29 o 
 -13   3  14    10512.87    11030.28    451.26 o 
 -11   3  14     7655.45     7946.46    328.77 o 
  -9   3  14     6503.92     6728.16    328.21 o 
  -7   3  14     8496.35     8386.10    301.14 o 
  -5   3  14     8996.49     9460.51    383.36 o 
  -3   3  14     7473.98     7738.74    338.89 o 
  -1   3  14     9959.51    10122.47    372.32 o 
   1   3  14     7766.27     7536.44    351.80 o 
   3   3  14     6152.21     5746.57    313.40 o 
   5   3  14     2027.91     2028.80    182.60 o 
 -16   4  14     6717.03     6618.79    357.78 o 
 -14   4  14    12257.72    12371.02    434.53 o 
 -12   4  14    13720.43    14370.21    478.77 o 
 -10   4  14    15047.94    15478.74    467.00 o 
  -8   4  14    13325.88    13610.87    474.15 o 
  -6   4  14    14870.02    15164.98    438.05 o 
  -4   4  14    22933.33    22810.73    582.29 o 
  -2   4  14    19887.01    20004.72    551.79 o 
   0   4  14    20002.63    20592.90    666.43 o 
   2   4  14    18600.19    18573.85    643.50 o 
   4   4  14    15560.39    15462.49    616.26 o 
 -15   5  14     6544.83     6654.48    308.73 o 
 -13   5  14     7417.03     7442.99    338.66 o 
 -11   5  14     5776.68     6311.30    309.78 o 
  -9   5  14    10785.52    11231.21    426.92 o 
  -7   5  14    10673.11    10994.21    418.11 o 
  -5   5  14     8493.75     8794.12    335.15 o 
  -3   5  14     9625.18     9452.36    321.69 o 
  -1   5  14     6049.59     6251.96    290.12 o 
   1   5  14     3349.86     3783.61    522.09 o 
   3   5  14     3799.02     4266.30    252.83 o 
 -12   6  14     7377.19     7617.17    372.59 o 
 -10   6  14    11474.95    12541.09    499.18 o 
  -8   6  14    17251.08    17257.63    547.84 o 
  -6   6  14    21002.33    21411.82    628.42 o 
  -4   6  14    16264.52    16202.82    634.86 o 
  -2   6  14    13343.93    13094.77    465.78 o 
   0   6  14    14287.55    13718.89    443.68 o 
   2   6  14    20526.57    19799.37    598.98 o 
  -9   7  14     6685.24     6626.62    577.27 o 
  -7   7  14     8568.74     8548.81    365.62 o 
  -5   7  14     6778.36     6684.72    310.45 o 
  -3   7  14     4620.16     4798.45    342.48 o 
  -1   7  14     4800.02     4597.45    244.72 o 
 -15   1  15      109.01       48.32     79.71 o 
 -13   1  15      114.22       -3.42     83.59 o 
 -11   1  15        3.65       37.55     81.59 o 
  -9   1  15     1786.51     1113.03    437.58 o 
  -7   1  15       66.95       98.05    108.67 o 
  -5   1  15       22.59       35.44     83.10 o 
  -3   1  15       29.01      295.00    113.17 o 
  -1   1  15      222.39      183.93     97.87 o 
   1   1  15       24.94      -71.30     89.26 o 
   3   1  15       32.92      103.93    102.22 o 
   5   1  15      584.08      497.33    138.60 o 
 -14   2  15        0.82     -103.96    103.96 o 
 -12   2  15        0.67      110.96     99.25 o 
 -10   2  15       25.10      -20.71    115.90 o 
  -8   2  15       99.20       18.36    100.91 o 
  -6   2  15     1128.98     1319.52    155.07 o 
  -4   2  15       29.35      134.97    101.99 o 
  -2   2  15       93.80      203.00     99.94 o 
   0   2  15        0.89       16.22     80.76 o 
   2   2  15     1073.94     1117.94    163.94 o 
   4   2  15      142.52      215.93    107.76 o 
 -15   3  15      454.90      301.06    135.71 o 
 -13   3  15      299.72      296.79    125.35 o 
 -11   3  15       18.12      -66.11     90.22 o 
  -9   3  15       32.80      179.24    104.25 o 
  -7   3  15      108.96      189.46     89.85 o 
  -5   3  15      110.95      115.87     93.56 o 
  -3   3  15      779.49      698.88    152.05 o 
  -1   3  15      156.42      135.72    102.46 o 
   1   3  15      329.79      415.68    116.67 o 
   3   3  15      133.18      113.49     98.70 o 
 -12   4  15      953.12      605.20    146.34 o 
 -10   4  15       27.63      244.66    106.14 o 
  -8   4  15      161.10      229.20     95.32 o 
  -6   4  15       13.13      -49.18     77.87 o 
  -4   4  15      736.66      702.45    124.56 o 
  -2   4  15     1010.67      946.27    126.32 o 
   0   4  15      374.47      462.98    145.52 o 
   2   4  15      445.77      439.94    131.89 o 
 -11   5  15      488.22      521.21    133.56 o 
  -9   5  15      481.28      481.17    131.01 o 
  -7   5  15      983.75     1004.51    143.60 o 
  -5   5  15      449.53      496.77    137.49 o 
  -3   5  15      173.57      115.16     85.03 o 
  -1   5  15      427.35      433.20    105.12 o 
   1   5  15       17.03       57.49     87.55 o 
  -8   6  15      128.76      188.06    123.83 o 
  -6   6  15      208.97      209.80    106.47 o 
  -4   6  15      830.65      763.48    145.19 o 
  -2   6  15      709.10      712.30    121.59 o 
 -12   0  16     1244.03      420.20    428.59 o 
 -10   0  16     7211.86     7427.36    668.71 o 
  -8   0  16       45.08       50.88    170.93 o 
  -6   0  16     6974.86     7804.72    738.08 o 
  -4   0  16     3753.31     4267.54    467.46 o 
  -2   0  16     6840.29     7772.51    525.93 o 
   0   0  16    11907.16    12364.09    705.33 o 
 -13   1  16    20739.68    20827.27    713.62 o 
 -11   1  16    21557.37    23720.94   1027.29 o 
  -9   1  16    28680.38    28468.05    996.57 o 
  -7   1  16    12891.91    13940.56    590.72 o 
  -5   1  16    19997.94    20629.51    753.04 o 
  -3   1  16    20989.41    21133.38    762.40 o 
  -1   1  16    14872.29    16243.06    640.95 o 
   1   1  16    20476.58    20351.52    710.48 o 
 -12   2  16     1567.56     1249.71    359.87 o 
 -10   2  16     3302.05     3248.73    279.38 o 
  -8   2  16     4541.51     4816.31    327.42 o 
  -6   2  16     6657.82     6763.72    422.16 o 
  -4   2  16     6557.42     7143.28    360.89 o 
  -2   2  16     5021.49     5558.13    378.20 o 
   0   2  16     8473.57     8751.42    476.68 o 
 -11   3  16    17194.76    18019.06    691.86 o 
  -9   3  16    19636.59    19841.45    631.35 o 
  -7   3  16    19477.55    19588.17    693.13 o 
  -5   3  16    21988.37    22277.66    877.80 o 
  -3   3  16    18628.11    19300.93    681.86 o 
  -1   3  16    18351.59    17679.65    645.43 o 
  -8   4  16     3095.97     3199.15    242.26 o 
  -6   4  16     4622.08     4733.95    304.96 o 
  -4   4  16     3914.59     4240.93    267.14 o 
  -2   4  16     5588.36     5681.96    309.51 o 
                                                 
